# Supplementary material for: Supplementation with Queen Bee Larva Powder Extended the Longevity of Caenorhabditis elegans
Source: Nutrients. 2022 Sep 24;14(19):3976. doi: 10.3390/nu14193976 (PMC9573043; doi:10.3390/nu14193976)
Supplement: Supplementary file 1 [file nutrients-14-03976-s001.zip]

Archive with 8 entries (8 files):
- Supplementary Table S1.pdf
- Supplementary Table S2.pdf
- Supplementary Table S3.xlsx
- Supplementary Table S4.xlsx
- Supplementary Table S5.xlsx
- Supplementary Table S6.pdf
- Supplementary Table S7.pdf
- Supplementary Table S8.pdf
