# Supplementary material for: Supplementation with Queen Bee Larva Powder Extended the Longevity of Caenorhabditis elegans
Source: Nutrients. 2022 Sep 24;14(19):3976. doi: 10.3390/nu14193976 (PMC9573043; doi:10.3390/nu14193976)
Supplement: Supplementary file 1 [file nutrients-14-03976-s001.zip › Supplementary Table S3.xlsx]

## Sheet: 表达差异详情表
Supplementary Table S3. Significantly differentially expressed genes.
Gene_id	Gene name	Gene description	FC(S_14/C_14)	Log2FC(S_14/C_14)	p-value	Significant	Regulate
WBGene00000691	col-117	COLlagen; COLlagen structural [Source:UniProtKB/TrEMBL;Acc:G5EDG6]	6187.11	12.5951	3.60265e-26	yes	up
WBGene00000676	col-102	COLlagen [Source:UniProtKB/TrEMBL;Acc:Q9GZF7]	1687.63	10.7208	1.9291e-18	yes	up
WBGene00000614	col-37	COLlagen [Source:UniProtKB/TrEMBL;Acc:G5ECU6]	1041.15	10.024	2.55649e-13	yes	up
WBGene00044547	C13A2.12	-	801.165	9.64596	7.10216e-15	yes	up
WBGene00000758	col-185	COLlagen [Source:UniProtKB/TrEMBL;Acc:Q7YXA3]	290.679	8.18328	1.55534e-10	yes	up
WBGene00000593	col-2	Cuticle collagen 2 [Source:UniProtKB/Swiss-Prot;Acc:P17656]	273.944	8.09774	4.54471e-13	yes	up
WBGene00045459	Y59A8B.26	-	204.946	7.6791	9.50141e-10	yes	up
WBGene00008163	C47F8.7	-	180.104	7.49269	7.13435e-09	yes	up
WBGene00000617	col-40	Cuticle collagen 40 [Source:UniProtKB/Swiss-Prot;Acc:P34804]	175.318	7.45383	5.69475e-28	yes	up
WBGene00194768	Y50E8A.19	-	149.763	7.22653	9.93563e-13	yes	up
WBGene00000628	col-51	COLlagen [Source:UniProtKB/TrEMBL;Acc:Q7Z152]	142.223	7.15201	4.02668e-21	yes	up
WBGene00000612	col-35	COLlagen [Source:UniProtKB/TrEMBL;Acc:Q93208]	134.41	7.07049	2.37259e-10	yes	up
WBGene00010166	gmd-2	GDP-mannose 4,6 dehydratase 2 [Source:UniProtKB/Swiss-Prot;Acc:O45583]	110.441	6.78713	5.27965e-07	yes	up
WBGene00007535	ttr-19	TransThyretin-Related family domain [Source:UniProtKB/TrEMBL;Acc:Q17937]	99.621	6.63838	3.33153e-07	yes	up
WBGene00000613	col-36	Cuticle collagen 36 [Source:UniProtKB/Swiss-Prot;Acc:P34803]	89.433	6.48273	1.21489e-09	yes	up
WBGene00001714	grl-5	GRound-Like (Grd related) [Source:UniProtKB/TrEMBL;Acc:Q9N3V3]	85.528	6.41832	6.39136e-09	yes	up
WBGene00019939	lips-17	LIPaSe related [Source:UniProtKB/TrEMBL;Acc:Q09611]	83.982	6.39202	1.22088e-05	yes	up
WBGene00000620	col-43	Collagen [Source:UniProtKB/TrEMBL;Acc:G5ED38]	81.453	6.3479	2.22394e-16	yes	up
WBGene00000748	col-175	COLlagen [Source:UniProtKB/TrEMBL;Acc:Q18480]	80.706	6.3346	3.24347e-42	yes	up
WBGene00000722	col-149	COLlagen [Source:UniProtKB/TrEMBL;Acc:Q17417]	77.164	6.26986	9.8513e-23	yes	up
WBGene00000667	col-92	COLlagen [Source:UniProtKB/TrEMBL;Acc:Q9XVG3]	75.892	6.24588	7.92014e-77	yes	up
WBGene00004394	rol-1	ROLler: helically twisted, animals roll when moving [Source:UniProtKB/TrEMBL;Acc:Q9NA83]	74.732	6.22366	1.80141e-46	yes	up
WBGene00235368	F49F1.18	Galectin [Source:UniProtKB/TrEMBL;Acc:U4PM93]	70.511	6.13977	2.56463e-05	yes	up
WBGene00004998	spp-13	SaPosin-like Protein family [Source:UniProtKB/TrEMBL;Acc:O17387]	69.519	6.11934	2.08211e-05	yes	up
WBGene00021690	Y48G8AL.12	-	66.483	6.05492	7.39294e-07	yes	up
WBGene00001734	grl-25	GRound-Like (Grd related) [Source:UniProtKB/TrEMBL;Acc:G5EDQ6]	66.428	6.05371	1.0534e-19	yes	up
WBGene00001732	grl-23	GRound-Like (Grd related) [Source:UniProtKB/TrEMBL;Acc:Q93424]	64.65	6.01459	4.63291e-13	yes	up
WBGene00000734	col-161	COLlagen [Source:UniProtKB/TrEMBL;Acc:O17686]	63.221	5.98233	1.31782e-10	yes	up
WBGene00000660	col-85	COLlagen [Source:UniProtKB/TrEMBL;Acc:O18097]	61.66	5.94626	3.73069e-20	yes	up
WBGene00018448	F45D11.1	-	61.209	5.93567	4.48112e-05	yes	up
WBGene00021627	Y47D7A.15	-	59.674	5.89903	6.24521e-17	yes	up
WBGene00000653	col-77	COLlagen [Source:UniProtKB/TrEMBL;Acc:Q21562]	57.933	5.85633	5.9333e-12	yes	up
WBGene00000720	col-147	COLlagen [Source:UniProtKB/TrEMBL;Acc:Q22256]	56.048	5.8086	9.918e-48	yes	up
WBGene00000718	col-145	Putative cuticle collagen 145 [Source:UniProtKB/Swiss-Prot;Acc:Q17459]	55.325	5.78987	3.38456e-16	yes	up
WBGene00004398	rol-8	Cuticle collagen 6 [Source:UniProtKB/Swiss-Prot;Acc:P18831]	55.181	5.78609	5.48685e-14	yes	up
WBGene00004099	abu-15	Activated in Blocked Unfolded protein response [Source:UniProtKB/TrEMBL;Acc:O16500]	54.067	5.75667	3.68005e-07	yes	up
WBGene00000930	dao-4	Dauer or Aging adult Overexpression [Source:UniProtKB/TrEMBL;Acc:Q23262]	53.708	5.74706	3.13845e-05	yes	up
WBGene00000743	col-170	COLlagen [Source:UniProtKB/TrEMBL;Acc:Q86NE3]	53.637	5.74516	3.03123e-26	yes	up
WBGene00004098	pqn-2	Prion-like-(Q/N-rich)-domain-bearing protein [Source:UniProtKB/TrEMBL;Acc:Q17401]	53.318	5.73655	5.37436e-07	yes	up
WBGene00000626	col-49	COLlagen [Source:UniProtKB/TrEMBL;Acc:O44989]	51.944	5.69889	6.97358e-35	yes	up
WBGene00000256	bli-6	BLIstered cuticle [Source:UniProtKB/TrEMBL;Acc:Q8MXR1]	51.153	5.67673	1.34792e-23	yes	up
WBGene00005016	sqt-1	Cuticle collagen sqt-1 [Source:UniProtKB/Swiss-Prot;Acc:P12114]	50.327	5.65326	7.35889e-33	yes	up
WBGene00000666	col-91	Putative cuticle collagen 91 [Source:UniProtKB/Swiss-Prot;Acc:P34391]	49.991	5.6436	4.03906e-31	yes	up
WBGene00020040	R12E2.15	-	49.069	5.61673	7.61671e-20	yes	up
WBGene00044109	K02E11.10	-	48.485	5.59948	0.00020329	yes	up
WBGene00000616	col-39	Cuticle collagen 39 [Source:UniProtKB/Swiss-Prot;Acc:Q09455]	48.332	5.59489	2.44261e-63	yes	up
WBGene00001729	grl-20	GRound-Like (Grd related) [Source:UniProtKB/TrEMBL;Acc:O61832]	48.064	5.58689	2.1916e-12	yes	up
WBGene00000688	col-114	COLlagen [Source:UniProtKB/TrEMBL;Acc:Q18975]	47.866	5.58094	9.97401e-11	yes	up
WBGene00000851	cut-1	Cuticlin-1 [Source:UniProtKB/Swiss-Prot;Acc:Q03755]	47.502	5.56993	4.09813e-16	yes	up
WBGene00000740	col-167	COLlagen [Source:UniProtKB/TrEMBL;Acc:Q22379]	47.109	5.55794	3.94079e-102	yes	up
WBGene00005005	spp-20	SaPosin-like Protein family [Source:UniProtKB/TrEMBL;Acc:Q94255]	46.659	5.54408	0.000311063	yes	up
WBGene00000749	col-176	COLlagen [Source:UniProtKB/TrEMBL;Acc:Q23263]	45.201	5.49829	1.46328e-49	yes	up
WBGene00044589	C29F5.8	-	43.732	5.45062	0.000264291	yes	up
WBGene00044356	W02D7.12	-	43.617	5.44681	0.000567253	yes	up
WBGene00016369	C33G8.13	-	42.88	5.42223	0.00061551	yes	up
WBGene00000741	col-168	COLlagen [Source:UniProtKB/TrEMBL;Acc:Q22380]	42.74	5.41753	2.71096e-12	yes	up
WBGene00008853	clec-101	C-type LECtin [Source:UniProtKB/TrEMBL;Acc:O62171]	42.72	5.41683	7.13661e-08	yes	up
WBGene00015725	C13A2.9	-	41.804	5.38556	0.00066239	yes	up
WBGene00018170	nspb-1	Nematode Specific Peptide family, group B [Source:UniProtKB/TrEMBL;Acc:Q7YXG9]	41.239	5.36595	0.00075363	yes	up
WBGene00018096	clec-207	C-type LECtin [Source:UniProtKB/TrEMBL;Acc:O76400]	39.987	5.32144	5.79123e-06	yes	up
WBGene00016483	C36C5.14	-	39.868	5.31717	0.00144997	yes	up
WBGene00000029	abu-6	Activated in Blocked Unfolded protein response [Source:UniProtKB/TrEMBL;Acc:O16501]	39.445	5.30177	5.79147e-06	yes	up
WBGene00189995	C06E7.88	-	39.323	5.29731	0.000984813	yes	up
WBGene00000711	col-138	COLlagen [Source:UniProtKB/TrEMBL;Acc:A3QM98]	39.241	5.29427	9.45854e-21	yes	up
WBGene00000024	abu-1	Activated in Blocked Unfolded protein response [Source:UniProtKB/TrEMBL;Acc:Q17400]	38.521	5.26759	3.89046e-10	yes	up
WBGene00077691	T06E4.14	-	37.725	5.23745	4.01858e-10	yes	up
WBGene00011537	T06E4.10	-	37.289	5.22069	1.2548e-05	yes	up
WBGene00015339	C02E7.6	-	35.698	5.15775	8.85687e-07	yes	up
WBGene00000606	col-17	COLlagen [Source:UniProtKB/TrEMBL;Acc:P91248]	35.659	5.15621	1.17045e-07	yes	up
WBGene00019856	R03H10.4	-	35.559	5.15215	0.000286989	yes	up
WBGene00000668	col-93	COLlagen [Source:UniProtKB/TrEMBL;Acc:Q9U348]	35.32	5.14241	1.0848e-35	yes	up
WBGene00000665	col-90	Putative cuticle collagen 90 [Source:UniProtKB/Swiss-Prot;Acc:P34340]	35.144	5.13519	6.67733e-06	yes	up
WBGene00015340	C02E7.7	-	34.954	5.1274	1.76506e-26	yes	up
WBGene00007560	C14A4.9	-	34.719	5.11764	0.000372819	yes	up
WBGene00013130	Y52B11B.1	-	34.662	5.11527	0.00309408	yes	up
WBGene00000663	col-88	COLlagen [Source:UniProtKB/TrEMBL;Acc:O44904]	34.604	5.11286	2.92187e-08	yes	up
WBGene00013941	ZK218.7	-	33.457	5.06424	0.000442844	yes	up
WBGene00000030	abu-7	Activated in Blocked Unfolded protein response [Source:UniProtKB/TrEMBL;Acc:O16502]	32.172	5.00771	5.19596e-05	yes	up
WBGene00019179	scl-13	SCP-Like extracellular protein [Source:UniProtKB/TrEMBL;Acc:Q9N5N4]	32.148	5.00665	1.25116e-27	yes	up
WBGene00000601	col-12	Cuticle collagen 12 [Source:UniProtKB/Swiss-Prot;Acc:P20630]	31.897	4.99537	2.39014e-101	yes	up
WBGene00000707	col-133	COLlagen [Source:UniProtKB/TrEMBL;Acc:Q9XUE9]	30.543	4.93277	1.25128e-64	yes	up
WBGene00011535	T06E4.8	-	30.532	4.93227	1.1263e-06	yes	up
WBGene00044662	F26G1.9	-	30.028	4.90823	0.00153759	yes	up
WBGene00009892	scl-11	SCP-Like extracellular protein [Source:UniProtKB/TrEMBL;Acc:Q93746]	29.893	4.90174	3.28963e-08	yes	up
WBGene00004996	spp-11	Saposin-like protein 11 [Source:UniProtKB/Swiss-Prot;Acc:Q10018]	29.848	4.89954	1.03235e-07	yes	up
WBGene00019178	scl-12	SCP-Like extracellular protein [Source:UniProtKB/TrEMBL;Acc:Q9N5N3]	29.243	4.87004	3.33367e-56	yes	up
WBGene00000699	col-125	COLlagen [Source:UniProtKB/TrEMBL;Acc:Q18302]	29.096	4.86273	1.22888e-12	yes	up
WBGene00001074	dpy-13	Cuticle collagen dpy-13 [Source:UniProtKB/Swiss-Prot;Acc:P17657]	28.962	4.85609	7.54134e-07	yes	up
WBGene00000678	col-104	COLlagen [Source:UniProtKB/TrEMBL;Acc:O44174]	28.944	4.85519	2.13918e-53	yes	up
WBGene00001066	dpy-4	DumPY: shorter than wild-type [Source:UniProtKB/TrEMBL;Acc:O62432]	28.862	4.85109	6.98794e-13	yes	up
WBGene00000717	col-144	COLlagen [Source:UniProtKB/TrEMBL;Acc:Q17458]	28.535	4.83467	2.00898e-17	yes	up
WBGene00020243	T05B4.12	-	28.517	4.83375	0.00212173	yes	up
WBGene00018461	F45D11.16	-	28.201	4.81768	1.88021e-16	yes	up
WBGene00007871	C32H11.8	-	27.668	4.79012	0.0010854	yes	up
WBGene00000732	col-159	COLlagen [Source:UniProtKB/TrEMBL;Acc:Q20922]	27.207	4.76592	2.6875e-68	yes	up
WBGene00011548	T06G6.6	-	26.495	4.72767	2.80354e-06	yes	up
WBGene00021142	clec-133	C-type LECtin [Source:UniProtKB/TrEMBL;Acc:O44910]	26.309	4.71748	0.00274544	yes	up
WBGene00013937	ZK218.3	-	26.302	4.71709	0.00159234	yes	up
WBGene00000603	col-14	Cuticle collagen 14 [Source:UniProtKB/Swiss-Prot;Acc:P18834]	26.269	4.71528	2.85159e-63	yes	up
WBGene00000649	col-73	COLlagen [Source:UniProtKB/TrEMBL;Acc:P91250]	25.911	4.6955	0.00205187	yes	up
WBGene00012174	W01B6.8	-	25.196	4.6551	2.10177e-14	yes	up
WBGene00008059	C41G6.13	-	24.608	4.62105	5.15691e-13	yes	up
WBGene00013570	Y75B12B.8	-	24.608	4.62105	5.15691e-13	yes	up
WBGene00019688	K12H6.8	-	24.378	4.6075	8.27065e-06	yes	up
WBGene00008448	E01G4.6	-	24.088	4.59025	2.67894e-38	yes	up
WBGene00000659	col-84	COLlagen [Source:UniProtKB/TrEMBL;Acc:Q21437]	23.941	4.58143	3.32793e-40	yes	up
WBGene00020033	R12E2.7	-	23.623	4.56209	4.03827e-08	yes	up
WBGene00045398	Y71F9AM.8	-	23.578	4.5594	6.06409e-11	yes	up
WBGene00000627	col-50	COLlagen [Source:UniProtKB/TrEMBL;Acc:O01662]	23.539	4.55696	1.67315e-16	yes	up
WBGene00000669	col-94	COLlagen [Source:UniProtKB/TrEMBL;Acc:Q9U349]	23.308	4.54277	1.58844e-74	yes	up
WBGene00018297	F41F3.3	-	23.264	4.54002	1.94165e-16	yes	up
WBGene00022415	Y102A11A.5	-	23.18	4.53481	4.00612e-13	yes	up
WBGene00119204	ZC116.5	-	22.721	4.50594	0.0084921	yes	up
WBGene00021120	W09G12.6	-	22.634	4.50043	0.00359526	yes	up
WBGene00000596	col-7	Cuticle collagen 7 [Source:UniProtKB/Swiss-Prot;Acc:P18832]	21.938	4.45533	4.92579e-05	yes	up
WBGene00019016	F57F4.2	-	21.706	4.44001	1.02458e-39	yes	up
WBGene00000719	col-146	COLlagen [Source:UniProtKB/TrEMBL;Acc:Q22260]	21.643	4.4358	7.44967e-08	yes	up
WBGene00007251	nspb-9	Nematode Specific Peptide family, group B [Source:UniProtKB/TrEMBL;Acc:Q7YX79]	21.568	4.43085	0.00426405	yes	up
WBGene00000657	col-81	COLlagen [Source:UniProtKB/TrEMBL;Acc:Q20135]	21.538	4.42884	1.73594e-11	yes	up
WBGene00001716	grl-7	GRound-Like (Grd related) [Source:UniProtKB/TrEMBL;Acc:Q52GX6]	21.408	4.42008	2.10506e-12	yes	up
WBGene00000599	col-10	Cuticle collagen 10 [Source:UniProtKB/Swiss-Prot;Acc:Q17460]	21.34	4.41549	1.34502e-64	yes	up
WBGene00021731	Y49G5A.1	-	21.148	4.40245	0.00065671	yes	up
WBGene00000742	col-169	COLlagen [Source:UniProtKB/TrEMBL;Acc:Q86NE4]	21.08	4.39778	1.11106e-07	yes	up
WBGene00001728	grl-19	GRound-Like (Grd related) [Source:UniProtKB/TrEMBL;Acc:O44504]	21.032	4.39454	2.20363e-05	yes	up
WBGene00206478	M6.11	Galectin [Source:UniProtKB/TrEMBL;Acc:F5GU58]	20.834	4.38084	0.0045028	yes	up
WBGene00000700	col-126	COLlagen [Source:UniProtKB/TrEMBL;Acc:G5EFU8]	20.786	4.37755	1.95907e-13	yes	up
WBGene00000701	col-127	COLlagen [Source:UniProtKB/TrEMBL;Acc:G5EFU8]	20.786	4.37755	1.95907e-13	yes	up
WBGene00018380	decr-1.1	DiEnoyl-CoA Reductase, mitochondria [Source:UniProtKB/TrEMBL;Acc:Q9U5B5]	20.474	4.35575	2.91471e-05	yes	up
WBGene00015911	C17F4.3	-	19.858	4.31165	0.00563114	yes	up
WBGene00000729	col-156	COLlagen [Source:UniProtKB/TrEMBL;Acc:Q20927]	19.844	4.3106	0.00205405	yes	up
WBGene00000712	col-139	COLlagen [Source:UniProtKB/TrEMBL;Acc:Q20282]	19.182	4.26165	1.24847e-20	yes	up
WBGene00021223	Y19D10A.8	-	19.132	4.25794	0.00743239	yes	up
WBGene00019236	H23N18.5	-	19.002	4.24811	1.255e-08	yes	up
WBGene00010469	K01D12.10	-	18.555	4.21375	0.0108143	yes	up
WBGene00044024	C35A5.11	-	18.523	4.21121	3.38095e-11	yes	up
WBGene00007543	fipr-7	FIP (Fungus-Induced Protein) Related [Source:UniProtKB/TrEMBL;Acc:Q7YTS1]	18.24	4.18905	0.00940664	yes	up
WBGene00010760	K10H10.4	-	17.928	4.16414	1.26713e-05	yes	up
WBGene00000609	col-20	COLlagen [Source:UniProtKB/TrEMBL;Acc:P91249]	17.849	4.15774	1.36826e-24	yes	up
WBGene00000672	col-97	COLlagen [Source:UniProtKB/TrEMBL;Acc:O18286]	17.849	4.15775	1.55465e-58	yes	up
WBGene00000753	col-180	COLlagen [Source:UniProtKB/TrEMBL;Acc:Q18620]	17.838	4.15685	1.03356e-11	yes	up
WBGene00001067	dpy-5	Cuticle collagen dpy-5 [Source:UniProtKB/Swiss-Prot;Acc:P91285]	17.835	4.15661	2.85975e-15	yes	up
WBGene00006419	oac-39	O-ACyltransferase homolog [Source:UniProtKB/TrEMBL;Acc:A0A0K3AS93]	17.719	4.14724	3.52096e-28	yes	up
WBGene00044086	clec-228	C-type LECtin [Source:UniProtKB/TrEMBL;Acc:G5EFF6]	17.668	4.14306	0.0101519	yes	up
WBGene00000602	col-13	Cuticle collagen 13 [Source:UniProtKB/Swiss-Prot;Acc:P20631]	17.576	4.13554	6.87505e-46	yes	up
WBGene00004397	rol-6	Cuticle collagen rol-6 [Source:UniProtKB/Swiss-Prot;Acc:P20784]	17.53	4.13179	2.22506e-18	yes	up
WBGene00011266	R13H4.8	-	17.461	4.12602	0.0105281	yes	up
WBGene00017228	F07G11.1	-	17.424	4.12299	0.0104384	yes	up
WBGene00018460	F45D11.15	-	17.343	4.11625	1.60398e-33	yes	up
WBGene00219546	F41E7.20	-	17.158	4.10081	2.46183e-05	yes	up
WBGene00001725	grl-16	GRound-Like (Grd related) [Source:UniProtKB/TrEMBL;Acc:V6CM29]	17.11	4.09679	8.00163e-56	yes	up
WBGene00012051	T26E4.9	-	17.079	4.09411	0.0112263	yes	up
WBGene00021964	Y57E12B.4	-	16.766	4.06747	1.11468e-07	yes	up
WBGene00000683	col-109	COLlagen [Source:UniProtKB/TrEMBL;Acc:Q9N527]	16.429	4.03821	3.16956e-35	yes	up
WBGene00011536	T06E4.9	-	16.275	4.02463	9.87199e-06	yes	up
WBGene00044011	T06E4.12	-	16.18	4.0161	3.86916e-09	yes	up
WBGene00189932	Y26G10.7	-	15.75	3.97733	0.000496652	yes	up
WBGene00194642	C25H3.17	-	15.721	3.97463	0.010537	yes	up
WBGene00018616	F48G7.5	-	15.345	3.93973	1.4041e-11	yes	up
WBGene00009791	F46F3.3	-	15.247	3.93046	0.000335465	yes	up
WBGene00022680	ZK180.6	-	15.245	3.93022	2.27617e-23	yes	up
WBGene00003057	lon-3	Cuticle collagen lon-3 [Source:UniProtKB/Swiss-Prot;Acc:Q23628]	15.152	3.92142	2.29357e-13	yes	up
WBGene00018459	F45D11.14	-	15.129	3.9192	2.8242e-05	yes	up
WBGene00022679	ZK180.5	-	15.107	3.91717	1.15341e-42	yes	up
WBGene00010285	F58H1.2	-	15.086	3.91514	0.00041396	yes	up
WBGene00022287	Y75B7AR.1	-	14.935	3.9006	4.80145e-12	yes	up
WBGene00000639	col-63	COLlagen [Source:UniProtKB/TrEMBL;Acc:Q94399]	14.657	3.87354	2.02134e-47	yes	up
WBGene00000703	col-129	COLlagen [Source:UniProtKB/TrEMBL;Acc:Q21556]	14.654	3.87327	2.87343e-55	yes	up
WBGene00004300	ram-2	-	14.378	3.84575	5.12438e-54	yes	up
WBGene00018618	F48G7.7	-	13.905	3.79749	0.00159416	yes	up
WBGene00000681	col-107	COLlagen [Source:UniProtKB/TrEMBL;Acc:Q86S35]	13.732	3.7795	2.91829e-71	yes	up
WBGene00020039	R12E2.14	-	13.725	3.77873	6.40319e-18	yes	up
WBGene00000697	col-123	COLlagen [Source:UniProtKB/TrEMBL;Acc:Q23222]	13.611	3.76665	1.43544e-13	yes	up
WBGene00005017	sqt-2	SQuaT [Source:UniProtKB/TrEMBL;Acc:O17209]	13.564	3.76172	1.78645e-06	yes	up
WBGene00000648	col-72	COLlagen [Source:UniProtKB/TrEMBL;Acc:H2L0P1]	13.378	3.74177	1.40293e-08	yes	up
WBGene00000621	col-44	COLlagen [Source:UniProtKB/TrEMBL;Acc:Q20739]	13.293	3.7326	6.36979e-13	yes	up
WBGene00006954	wrt-8	Warthog protein 8 Warthog protein 8 N-product Warthog protein 8 C-product [Source:UniProtKB/Swiss-Prot;Acc:Q94130]	13.228	3.72553	0.00155703	yes	up
WBGene00021086	W08E12.5	-	13.114	3.71301	0.00962966	yes	up
WBGene00015457	C04G6.7	-	13.111	3.71274	0.000786252	yes	up
WBGene00006950	wrt-4	Warthog protein 4 Warthog protein 4 N-product Warthog protein 4 C-product [Source:UniProtKB/Swiss-Prot;Acc:Q94129]	13.087	3.71002	2.25964e-12	yes	up
WBGene00007344	C05E7.2	-	13.059	3.70694	8.92057e-08	yes	up
WBGene00001703	grd-14	GRounDhog (Hedgehog-like family) [Source:UniProtKB/TrEMBL;Acc:O02153]	12.933	3.69295	7.26759e-26	yes	up
WBGene00020945	clec-219	C-type LECtin [Source:UniProtKB/TrEMBL;Acc:Q960A6]	12.916	3.69106	1.38036e-06	yes	up
WBGene00000618	col-41	COLlagen [Source:UniProtKB/TrEMBL;Acc:Q22369]	12.798	3.67785	0.000218646	yes	up
WBGene00013351	Y59A8B.19	-	12.774	3.6751	7.8486e-09	yes	up
WBGene00011685	T10B10.9	-	12.645	3.6605	0.001334	yes	up
WBGene00021084	W08E12.3	-	12.512	3.64521	0.0019285	yes	up
WBGene00010468	K01D12.9	-	12.423	3.63498	0.000740382	yes	up
WBGene00000251	bli-1	Cuticle collagen bli-1 [Source:UniProtKB/Swiss-Prot;Acc:Q09457]	12.045	3.59038	0.000774756	yes	up
WBGene00002055	ifc-1	Intermediate filament protein ifc-1 [Source:UniProtKB/Swiss-Prot;Acc:O45168]	12	3.585	2.52482e-20	yes	up
WBGene00000694	col-120	COLlagen [Source:UniProtKB/TrEMBL;Acc:Q9XWR2]	11.82	3.56317	1.00608e-21	yes	up
WBGene00004742	scl-1	SCP-Like extracellular protein [Source:UniProtKB/TrEMBL;Acc:Q20608]	11.807	3.56158	0.00389601	yes	up
WBGene00014039	ZK662.2	-	11.773	3.55744	1.65658e-12	yes	up
WBGene00007149	B0334.13	-	11.672	3.54501	0.00201768	yes	up
WBGene00044518	fipr-25	FIP (Fungus-Induced Protein) Related [Source:UniProtKB/TrEMBL;Acc:A0A0K3ASB4]	11.658	3.54326	0.0115601	yes	up
WBGene00000705	col-131	COLlagen [Source:UniProtKB/TrEMBL;Acc:Q18537]	11.166	3.48106	0.00401734	yes	up
WBGene00000747	col-174	COLlagen [Source:UniProtKB/TrEMBL;Acc:Q9GYP3]	11.069	3.4685	5.89979e-08	yes	up
WBGene00000031	abu-8	Activated in Blocked Unfolded protein response [Source:UniProtKB/TrEMBL;Acc:O16511]	11.005	3.46013	3.03229e-12	yes	up
WBGene00009171	clec-263	C-type LECtin [Source:UniProtKB/TrEMBL;Acc:Q9XV53]	10.935	3.45094	0.000606967	yes	up
WBGene00010125	dod-22	Downstream Of DAF-16 (Regulated by DAF-16) [Source:UniProtKB/TrEMBL;Acc:Q9XUE0]	10.935	3.45088	1.99439e-09	yes	up
WBGene00000033	abu-10	Activated in Blocked Unfolded protein response [Source:UniProtKB/TrEMBL;Acc:Q20002]	10.869	3.44214	2.10227e-08	yes	up
WBGene00007999	tag-297	-	10.842	3.43853	1.5862e-18	yes	up
WBGene00015700	asp-9	ASpartyl Protease [Source:UniProtKB/TrEMBL;Acc:O45072]	10.818	3.4354	3.07115e-08	yes	up
WBGene00000733	col-160	COLlagen [Source:UniProtKB/TrEMBL;Acc:Q20921]	10.659	3.41402	6.93044e-67	yes	up
WBGene00000714	col-141	COLlagen [Source:UniProtKB/TrEMBL;Acc:O17035]	10.58	3.40333	0.00419114	yes	up
WBGene00008029	scl-7	SCP-Like extracellular protein [Source:UniProtKB/TrEMBL;Acc:Q18539]	10.46	3.38681	0.00241586	yes	up
WBGene00022892	ZK1290.11	-	10.36	3.37289	0.00730872	yes	up
WBGene00019839	R02F11.1	-	10.115	3.3384	2.72976e-10	yes	up
WBGene00000735	col-162	COLlagen [Source:UniProtKB/TrEMBL;Acc:Q9U2P5]	10.036	3.32715	4.66651e-36	yes	up
WBGene00021791	Y51H7C.13	-	9.866	3.30244	4.62377e-14	yes	up
WBGene00020560	T19C3.2	-	9.845	3.29934	9.13816e-06	yes	up
WBGene00011018	R05A10.1	-	9.798	3.29251	2.2692e-07	yes	up
WBGene00017307	F09F9.2	-	9.749	3.2852	0.000163081	yes	up
WBGene00018379	F43C11.2	-	9.526	3.2518	0.00853238	yes	up
WBGene00044193	F47B8.13	-	9.472	3.24372	3.59047e-06	yes	up
WBGene00017998	F33D4.6	-	9.414	3.23487	1.97156e-13	yes	up
WBGene00000730	col-157	COLlagen [Source:UniProtKB/TrEMBL;Acc:Q22393]	9.406	3.23354	6.93645e-21	yes	up
WBGene00012123	T28D6.3	-	9.258	3.21074	8.74915e-14	yes	up
WBGene00000727	col-154	COLlagen [Source:UniProtKB/TrEMBL;Acc:Q20805]	9.249	3.20933	8.61873e-41	yes	up
WBGene00009904	F49E12.12	-	9.192	3.2004	0.00355157	yes	up
WBGene00017305	nspb-12	Nematode Specific Peptide family, group B [Source:UniProtKB/TrEMBL;Acc:Q19279]	9.131	3.19075	0.00285931	yes	up
WBGene00000610	col-33	COLlagen [Source:UniProtKB/TrEMBL;Acc:Q20091]	8.965	3.16438	7.44164e-11	yes	up
WBGene00000682	col-108	COLlagen [Source:UniProtKB/TrEMBL;Acc:Q95Y22]	8.849	3.14554	6.6886e-09	yes	up
WBGene00077697	F58E6.13	-	8.807	3.13868	1.70663e-08	yes	up
WBGene00000708	col-135	COLlagen [Source:UniProtKB/TrEMBL;Acc:G3MU58]	8.802	3.13785	5.08962e-24	yes	up
WBGene00012516	sqst-4	SeQueSTosome related [Source:UniProtKB/TrEMBL;Acc:Q9XXG8]	8.647	3.11223	0.011462	yes	up
WBGene00004146	pqn-63	Prion-like-(Q/N-rich)-domain-bearing protein [Source:UniProtKB/TrEMBL;Acc:Q22265]	8.586	3.10204	0.00410879	yes	up
WBGene00020191	clec-53	C-type LECtin [Source:UniProtKB/TrEMBL;Acc:P91429]	8.515	3.08997	2.40095e-07	yes	up
WBGene00000684	col-110	COLlagen [Source:UniProtKB/TrEMBL;Acc:Q19592]	8.51	3.08922	1.77618e-05	yes	up
WBGene00017841	F26G1.5	-	8.48	3.08409	4.01676e-07	yes	up
WBGene00017560	F18C5.5	-	8.433	3.07607	0.00518239	yes	up
WBGene00007823	C30H6.5	-	8.393	3.06911	0.00349104	yes	up
WBGene00012631	Y38H6C.19	-	8.339	3.05993	0.00294024	yes	up
WBGene00011929	T22G5.1	-	8.169	3.03015	0.00288374	yes	up
WBGene00013939	ZK218.5	-	8.033	3.00591	1.4095e-29	yes	up
WBGene00007250	nspb-8	Nematode Specific Peptide family, group B [Source:UniProtKB/TrEMBL;Acc:Q7YX80]	7.968	2.99426	0.00613461	yes	up
WBGene00019520	K08B12.1	-	7.879	2.97808	1.2302e-06	yes	up
WBGene00010987	R03C1.1	-	7.853	2.97333	0.000556051	yes	up
WBGene00018945	F56C3.8	-	7.824	2.96793	0.00561467	yes	up
WBGene00000737	col-164	COLlagen [Source:UniProtKB/TrEMBL;Acc:Q22651]	7.819	2.96689	2.15597e-07	yes	up
WBGene00009398	nspb-11	Nematode Specific Peptide family, group B [Source:UniProtKB/TrEMBL;Acc:O45446]	7.723	2.94922	0.00227638	yes	up
WBGene00020938	clec-218	C-type LECtin [Source:UniProtKB/TrEMBL;Acc:Q4W528]	7.686	2.94231	2.71762e-13	yes	up
WBGene00000636	col-60	COLlagen [Source:UniProtKB/TrEMBL;Acc:Q19725]	7.607	2.9273	1.27113e-25	yes	up
WBGene00044998	M199.9	-	7.604	2.92667	0.000964712	yes	up
WBGene00021224	clec-209	C-type LECtin [Source:UniProtKB/TrEMBL;Acc:G5EBG4]	7.594	2.92481	1.3402e-09	yes	up
WBGene00000655	col-79	Putative cuticle collagen 79 [Source:UniProtKB/Swiss-Prot;Acc:Q09233]	7.519	2.91061	0.00128965	yes	up
WBGene00195145	ZK666.15	-	7.27	2.86194	0.0104272	yes	up
WBGene00000641	col-65	COLlagen [Source:UniProtKB/TrEMBL;Acc:Q9XUT4]	7.218	2.85152	2.51806e-19	yes	up
WBGene00001724	grl-15	GRound-Like (Grd related) [Source:UniProtKB/TrEMBL;Acc:Q9XW83]	7.156	2.83923	4.52824e-06	yes	up
WBGene00018910	F56A4.2	C-type LECtin [Source:UniProtKB/TrEMBL;Acc:G5EBG4]	7.127	2.83325	1.21077e-09	yes	up
WBGene00050904	Y70C5A.3	-	7.026	2.81269	0.000283237	yes	up
WBGene00017073	D2096.6	-	6.97	2.80117	3.56307e-08	yes	up
WBGene00000034	abu-11	Activated in Blocked Unfolded protein response [Source:UniProtKB/TrEMBL;Acc:P91419]	6.859	2.77808	6.99331e-13	yes	up
WBGene00000594	col-3	COLlagen; COLlagen structural [Source:UniProtKB/TrEMBL;Acc:G5EDG6]	6.769	2.75895	1.63295e-40	yes	up
WBGene00000638	col-62	COLlagen [Source:UniProtKB/TrEMBL;Acc:Q93207]	6.748	2.75437	1.76967e-10	yes	up
WBGene00003543	nas-24	Zinc metalloproteinase nas-24 [Source:UniProtKB/Swiss-Prot;Acc:Q93542]	6.693	2.74276	0.0012569	yes	up
WBGene00008359	nspc-17	Nematode Specific Peptide family, group C [Source:UniProtKB/TrEMBL;Acc:G5ECN6]	6.673	2.73826	3.09331e-13	yes	up
WBGene00004156	pqn-74	Prion-like-(Q/N-rich)-domain-bearing protein [Source:UniProtKB/TrEMBL;Acc:A0A061AKS9]	6.649	2.73314	1.3142e-17	yes	up
WBGene00008201	C49C3.11	-	6.636	2.73041	1.9582e-08	yes	up
WBGene00013125	clec-92	C-type LECtin [Source:UniProtKB/TrEMBL;Acc:Q9XWF3]	6.619	2.72671	0.00288603	yes	up
WBGene00012942	Y47D3B.6	-	6.599	2.72223	8.39575e-14	yes	up
WBGene00001692	grd-3	GRounDhog (Hedgehog-like family) [Source:UniProtKB/TrEMBL;Acc:Q9TYW7]	6.572	2.71628	4.34302e-34	yes	up
WBGene00000728	col-155	Putative cuticle collagen 155 [Source:UniProtKB/Swiss-Prot;Acc:Q21184]	6.55	2.71156	4.70218e-34	yes	up
WBGene00013784	Y116A8C.3	-	6.451	2.68943	0.005299	yes	up
WBGene00012036	clec-103	C-type LECtin [Source:UniProtKB/TrEMBL;Acc:O45829]	6.451	2.6896	6.99366e-06	yes	up
WBGene00017218	dct-5	-	6.442	2.68753	0.000675086	yes	up
WBGene00009983	cut-2	Cuticlin-2 [Source:UniProtKB/Swiss-Prot;Acc:P34682]	6.435	2.68584	2.41088e-17	yes	up
WBGene00019619	asp-14	ASpartyl Protease [Source:UniProtKB/TrEMBL;Acc:Q94271]	6.418	2.68222	1.82531e-35	yes	up
WBGene00000634	col-58	COLlagen [Source:UniProtKB/TrEMBL;Acc:P91274]	6.368	2.67082	0.000308637	yes	up
WBGene00019154	glf-1	GaLactoFuranose synthesis (UGM, UDP-galactopyranose mutase); UDP-galactopyranose mutase [Source:UniProtKB/TrEMBL;Acc:G5ECS4]	6.298	2.65496	0.000128763	yes	up
WBGene00018097	clec-208	C-type LECtin [Source:UniProtKB/TrEMBL;Acc:O76401]	6.237	2.64074	8.22283e-06	yes	up
WBGene00021625	Y47D7A.13	-	6.233	2.64003	3.03634e-37	yes	up
WBGene00019184	H10E21.4	-	6.212	2.63499	4.28333e-07	yes	up
WBGene00000698	col-124	COLlagen [Source:UniProtKB/TrEMBL;Acc:Q9NAR3]	6.14	2.61831	4.54863e-61	yes	up
WBGene00017501	pud-3	5C820; Protein Up-regulated in Daf-2(Gf) [Source:UniProtKB/TrEMBL;Acc:G5EEV5]	6.093	2.6071	1.71972e-07	yes	up
WBGene00010168	F56H6.7	-	6.089	2.6063	0.0048731	yes	up
WBGene00020803	T25E4.1	-	6.063	2.60014	2.3311e-05	yes	up
WBGene00007541	fipr-4	FIP (Fungus-Induced Protein) Related [Source:UniProtKB/TrEMBL;Acc:Q7YTS3]	6.04	2.5945	0.00749712	yes	up
WBGene00000252	bli-2	BLIstered cuticle [Source:UniProtKB/TrEMBL;Acc:O01904]	6.02	2.58973	3.15225e-07	yes	up
WBGene00000755	col-182	COLlagen [Source:UniProtKB/TrEMBL;Acc:Q21855]	5.956	2.57446	0.00106356	yes	up
WBGene00013933	clec-99	C-type LECtin [Source:UniProtKB/TrEMBL;Acc:Q9XUH9]	5.942	2.57096	0.000233261	yes	up
WBGene00013927	clec-95	C-type LECtin [Source:UniProtKB/TrEMBL;Acc:Q9XUI2]	5.927	2.56728	0.00131068	yes	up
WBGene00015655	C09G12.5	-	5.777	2.53029	0.00035838	yes	up
WBGene00008905	F17B5.1	-	5.76	2.52608	0.000158907	yes	up
WBGene00000710	col-137	COLlagen [Source:UniProtKB/TrEMBL;Acc:Q9NAE0]	5.754	2.52461	3.56127e-10	yes	up
WBGene00001693	grd-4	GRounDhog (Hedgehog-like family) [Source:UniProtKB/TrEMBL;Acc:O02154]	5.738	2.52044	1.75348e-07	yes	up
WBGene00010183	fipr-13	FIP (Fungus-Induced Protein) Related [Source:UniProtKB/TrEMBL;Acc:Q7YX01]	5.678	2.50543	7.08245e-05	yes	up
WBGene00189961	Y54G2A.57	-	5.667	2.50255	3.01833e-10	yes	up
WBGene00000615	col-38	COLlagen [Source:UniProtKB/TrEMBL;Acc:Q20754]	5.574	2.47861	5.28547e-43	yes	up
WBGene00202498	Y60C6A.2	-	5.533	2.46813	5.98814e-07	yes	up
WBGene00021496	Y40C5A.3	-	5.516	2.46354	1.25686e-05	yes	up
WBGene00000731	col-158	COLlagen [Source:UniProtKB/TrEMBL;Acc:O17734]	5.501	2.45966	1.30642e-06	yes	up
WBGene00015782	C14F11.7	-	5.497	2.4587	0.0110183	yes	up
WBGene00018292	F41E6.11	-	5.45	2.44634	0.000171511	yes	up
WBGene00022665	ZK154.1	-	5.395	2.43171	0.000275692	yes	up
WBGene00007264	C02F4.4	-	5.372	2.42536	0.000130557	yes	up
WBGene00008792	F14D7.5	-	5.359	2.42208	0.00234527	yes	up
WBGene00004127	abu-12	Activated in Blocked Unfolded protein response [Source:UniProtKB/TrEMBL;Acc:A0A131MD32]	5.306	2.40763	3.08535e-05	yes	up
WBGene00016596	C42D4.3	-	5.283	2.40143	9.97714e-09	yes	up
WBGene00000656	col-80	Putative cuticle collagen 80 [Source:UniProtKB/Swiss-Prot;Acc:Q09456]	5.26	2.39495	3.4005e-37	yes	up
WBGene00019684	K12H6.4	-	5.255	2.39367	1.7163e-06	yes	up
WBGene00010745	dod-17	Downstream Of DAF-16 (Regulated by DAF-16) [Source:UniProtKB/TrEMBL;Acc:O45667]	5.252	2.39276	6.65783e-05	yes	up
WBGene00000715	col-142	COLlagen [Source:UniProtKB/TrEMBL;Acc:O17036]	5.173	2.37089	2.61187e-27	yes	up
WBGene00009424	F35E8.13	-	5.128	2.35836	0.00187868	yes	up
WBGene00019846	gpx-7	Glutathione peroxidase [Source:UniProtKB/TrEMBL;Acc:A8WFK6]	5.1	2.35036	0.000480133	yes	up
WBGene00001695	grd-6	GRounDhog (Hedgehog-like family) [Source:UniProtKB/TrEMBL;Acc:Q22551]	5.099	2.35011	7.84102e-05	yes	up
WBGene00001699	grd-10	GRounDhog (Hedgehog-like family) [Source:UniProtKB/TrEMBL;Acc:O44471]	5.087	2.34671	1.12297e-09	yes	up
WBGene00010123	F55G11.2	-	5.023	2.32861	0.000518428	yes	up
WBGene00003959	pcp-4	Prolyl Carboxy Peptidase like [Source:UniProtKB/TrEMBL;Acc:Q9GRV9]	5.011	2.32511	9.90321e-10	yes	up
WBGene00000622	col-45	COLlagen [Source:UniProtKB/TrEMBL;Acc:O01799]	5.005	2.32342	1.02887e-08	yes	up
WBGene00017465	F14F9.2	-	5.004	2.32304	0.000513811	yes	up
WBGene00019563	K09C6.9	-	5.002	2.32252	4.60925e-10	yes	up
WBGene00044244	F26D10.13	-	4.962	2.31106	0.000329348	yes	up
WBGene00021805	Y53G8AM.5	-	4.925	2.30026	0.000549171	yes	up
WBGene00007867	C32H11.4	-	4.91	2.29572	5.95834e-06	yes	up
WBGene00019272	H42K12.3	-	4.905	2.29419	4.39983e-08	yes	up
WBGene00018737	F53B1.4	-	4.902	2.29347	5.55396e-08	yes	up
WBGene00015841	skpo-2	ShK domain and PerOxidase domain containing protein [Source:UniProtKB/TrEMBL;Acc:P91060]	4.869	2.28362	4.34738e-06	yes	up
WBGene00013852	hhat-1	Homolog of Hedgehog AcylTransferase [Source:UniProtKB/TrEMBL;Acc:G5EFT7]	4.848	2.27735	0.011172	yes	up
WBGene00018515	F46G11.2	-	4.792	2.26069	0.000779366	yes	up
WBGene00015300	C01F1.5	-	4.785	2.25861	9.47319e-05	yes	up
WBGene00004174	abu-14	Activated in Blocked Unfolded protein response [Source:UniProtKB/TrEMBL;Acc:Q23390]	4.747	2.24703	6.91854e-19	yes	up
WBGene00086560	ZK355.8	-	4.736	2.2438	3.32631e-10	yes	up
WBGene00003534	nas-15	Zinc metalloproteinase nas-15 [Source:UniProtKB/Swiss-Prot;Acc:P55115]	4.646	2.21591	0.000878673	yes	up
WBGene00011508	T05H10.3	-	4.645	2.21571	6.95989e-08	yes	up
WBGene00015152	B0348.2	-	4.624	2.20925	5.28573e-06	yes	up
WBGene00020832	T26C12.2	-	4.601	2.20184	3.77477e-08	yes	up
WBGene00009355	F33A8.7	-	4.524	2.17767	0.00111345	yes	up
WBGene00017695	fip-1	Fungus-induced protein 1 [Source:UniProtKB/Swiss-Prot;Acc:P34407]	4.516	2.17493	0.00499589	yes	up
WBGene00000739	col-166	COLlagen [Source:UniProtKB/TrEMBL;Acc:Q86FL7]	4.492	2.16748	6.6455e-21	yes	up
WBGene00000756	col-183	COLlagen [Source:UniProtKB/TrEMBL;Acc:Q19111]	4.487	2.16566	6.3439e-22	yes	up
WBGene00018640	F49E10.2	-	4.468	2.15958	0.00280374	yes	up
WBGene00010659	K08D8.5	-	4.437	2.14968	7.29345e-09	yes	up
WBGene00044724	R02E4.3	-	4.402	2.13827	3.20564e-09	yes	up
WBGene00010368	H06A10.1	-	4.379	2.13061	0.00796948	yes	up
WBGene00000746	col-173	COLlagen [Source:UniProtKB/TrEMBL;Acc:Q20270]	4.355	2.12273	5.04442e-06	yes	up
WBGene00235332	K04A8.20	-	4.297	2.10349	0.00218475	yes	up
WBGene00007903	lgc-21	Ligand-Gated ion Channel [Source:UniProtKB/TrEMBL;Acc:Q93323]	4.283	2.09854	2.83771e-06	yes	up
WBGene00001694	grd-5	GRounDhog (Hedgehog-like family) [Source:UniProtKB/TrEMBL;Acc:O16462]	4.269	2.09394	3.14414e-22	yes	up
WBGene00010128	F55G11.8	-	4.212	2.07437	1.39851e-12	yes	up
WBGene00006948	wrt-2	WaRThog (Hedgehog-like family) [Source:UniProtKB/TrEMBL;Acc:Q20677]	4.205	2.07223	0.0029681	yes	up
WBGene00006928	vit-4	Vitellogenin-4 [Source:UniProtKB/Swiss-Prot;Acc:P18947]	4.197	2.06941	3.53486e-30	yes	up
WBGene00021095	mlt-8	-	4.187	2.06586	4.52827e-14	yes	up
WBGene00012257	lpr-4	LiPocalin-Related protein [Source:UniProtKB/TrEMBL;Acc:Q23164]	4.156	2.05522	1.36322e-07	yes	up
WBGene00000647	col-71	COLlagen [Source:UniProtKB/TrEMBL;Acc:Q9N4U2]	4.145	2.05131	3.57227e-38	yes	up
WBGene00000704	col-130	COLlagen [Source:UniProtKB/TrEMBL;Acc:Q19218]	4.108	2.03829	4.14063e-17	yes	up
WBGene00000625	col-48	COLlagen [Source:UniProtKB/TrEMBL;Acc:Q9N3D7]	4.102	2.03639	2.96388e-21	yes	up
WBGene00022885	ZK1248.19	-	4.095	2.03378	0.00681505	yes	up
WBGene00044472	dct-8	DAF-16/FOXO Controlled, germline Tumor affecting [Source:UniProtKB/TrEMBL;Acc:Q4R116]	4.094	2.03343	1.67468e-27	yes	up
WBGene00007875	dod-24	Downstream Of DAF-16 (Regulated by DAF-16) [Source:UniProtKB/TrEMBL;Acc:Q9XUH3]	4.08	2.0286	4.24698e-12	yes	up
WBGene00000723	col-150	COLlagen [Source:UniProtKB/TrEMBL;Acc:Q17418]	4.075	2.02695	1.67001e-06	yes	up
WBGene00022649	ZK84.1	-	4.075	2.02668	3.37271e-10	yes	up
WBGene00019148	H03E18.1	-	4.048	2.01728	0.00122601	yes	up
WBGene00010885	M7.9	-	4.045	2.0163	0.00161647	yes	up
WBGene00008640	F10B5.3	-	4.017	2.00599	0.00315624	yes	up
WBGene00019540	K08D12.6	-	4.014	2.00494	3.40414e-29	yes	up
WBGene00015645	lips-7	LIPaSe related [Source:UniProtKB/TrEMBL;Acc:H2KYM9]	4.013	2.00456	0.00502513	yes	up
WBGene00195004	K08D12.8	-	4.003	2.00097	0.00977088	yes	up
WBGene00018031	F35B3.4	-	3.998	1.99936	2.44469e-07	yes	up
WBGene00235092	C54F6.17	-	3.956	1.9841	0.000649469	yes	up
WBGene00008584	irg-4	Infection Response protein [Source:UniProtKB/TrEMBL;Acc:Q19223]	3.939	1.97781	5.57937e-05	yes	up
WBGene00005018	sqt-3	Cuticle collagen 1 [Source:UniProtKB/Swiss-Prot;Acc:P08124]	3.924	1.97227	1.55847e-18	yes	up
WBGene00018273	F41C3.7	-	3.918	1.97028	0.00789015	yes	up
WBGene00009982	F53F1.4	-	3.913	1.96837	5.09507e-41	yes	up
WBGene00007397	C07A4.2	-	3.908	1.96658	0.00845512	yes	up
WBGene00012727	Y39G8B.7	-	3.889	1.95931	0.00653815	yes	up
WBGene00000623	col-46	COLlagen [Source:UniProtKB/TrEMBL;Acc:Q1EPL5]	3.878	1.95529	0.00781662	yes	up
WBGene00008851	F15B9.8	-	3.869	1.95182	2.22976e-05	yes	up
WBGene00008634	F10A3.4	-	3.861	1.94905	3.09319e-11	yes	up
WBGene00019318	K02E10.4	-	3.856	1.94716	0.000569832	yes	up
WBGene00012728	Y39G8B.9	-	3.793	1.92336	3.51312e-15	yes	up
WBGene00015856	C16C8.19	-	3.79	1.92225	0.0022536	yes	up
WBGene00008215	C49F8.3	-	3.773	1.9156	1.18563e-05	yes	up
WBGene00012039	T26E3.6	-	3.73	1.89912	0.0122174	yes	up
WBGene00008396	D1086.9	-	3.715	1.89339	6.6468e-12	yes	up
WBGene00001718	grl-9	GRound-Like (Grd related) [Source:UniProtKB/TrEMBL;Acc:Q23352]	3.689	1.88329	1.29617e-10	yes	up
WBGene00001775	gst-27	Glutathione S-Transferase [Source:UniProtKB/TrEMBL;Acc:Q9NAB3]	3.675	1.87785	1.33417e-10	yes	up
WBGene00016217	C29F9.2	3A339 [Source:UniProtKB/TrEMBL;Acc:G5ED94]	3.673	1.87684	0.00137672	yes	up
WBGene00004877	smf-2	NRAMP-like transporter smf-2 [Source:UniProtKB/Swiss-Prot;Acc:Q21433]	3.641	1.86445	0.0113298	yes	up
WBGene00004020	pho-1	Intestinal acid phosphatase [Source:UniProtKB/Swiss-Prot;Acc:Q19076]	3.632	1.86062	4.4574e-06	yes	up
WBGene00017743	F23F1.2	-	3.627	1.85882	0.000650424	yes	up
WBGene00021583	clec-72	C-type LECtin [Source:UniProtKB/TrEMBL;Acc:Q9N3W5]	3.607	1.8508	1.89408e-07	yes	up
WBGene00008620	F09C6.10	-	3.588	1.84306	3.67588e-07	yes	up
WBGene00001069	dpy-7	Cuticle collagen dpy-7 [Source:UniProtKB/Swiss-Prot;Acc:P34688]	3.572	1.83671	2.66744e-09	yes	up
WBGene00017438	F13H8.5	-	3.561	1.83243	6.84282e-09	yes	up
WBGene00008028	scl-6	SCP-Like extracellular protein [Source:UniProtKB/TrEMBL;Acc:Q18538]	3.554	1.82961	0.00845868	yes	up
WBGene00001065	dpy-3	DumPY: shorter than wild-type [Source:UniProtKB/TrEMBL;Acc:Q19079]	3.55	1.82766	5.59844e-09	yes	up
WBGene00011979	T24B8.5	-	3.55	1.82787	4.98091e-17	yes	up
WBGene00010953	clec-190	C-type LECtin [Source:UniProtKB/TrEMBL;Acc:Q9NAP0]	3.536	1.82219	1.15947e-10	yes	up
WBGene00009778	F46C5.1	-	3.535	1.82154	1.16992e-05	yes	up
WBGene00001984	hog-1	HOG only (Hedgehog Hog domain alone) [Source:UniProtKB/TrEMBL;Acc:H2KZR5]	3.517	1.81421	0.0123104	yes	up
WBGene00006636	tsp-10	TetraSPanin family [Source:UniProtKB/TrEMBL;Acc:B1Q241]	3.517	1.81435	5.42961e-06	yes	up
WBGene00008352	fbxa-6	F-box A protein [Source:UniProtKB/TrEMBL;Acc:A4F303]	3.498	1.8067	0.00383844	yes	up
WBGene00007537	fipr-8	FIP (Fungus-Induced Protein) Related [Source:UniProtKB/TrEMBL;Acc:Q17934]	3.493	1.80438	0.0116721	yes	up
WBGene00020017	R12A1.3	-	3.468	1.79412	0.00312806	yes	up
WBGene00010267	lips-9	LIPaSe related [Source:UniProtKB/TrEMBL;Acc:O62271]	3.447	1.78554	0.00970561	yes	up
WBGene00006927	vit-3	Vitellogenin-3 [Source:UniProtKB/Swiss-Prot;Acc:Q9N4J2]	3.445	1.78455	2.01036e-41	yes	up
WBGene00000677	col-103	COLlagen [Source:UniProtKB/TrEMBL;Acc:O45114]	3.429	1.77762	2.60217e-26	yes	up
WBGene00017678	asp-12	ASpartyl Protease [Source:UniProtKB/TrEMBL;Acc:O01531]	3.423	1.77539	8.85969e-31	yes	up
WBGene00001070	dpy-8	DumPY: shorter than wild-type [Source:UniProtKB/TrEMBL;Acc:Q18345]	3.421	1.77441	1.11347e-06	yes	up
WBGene00022713	ZK355.3	-	3.401	1.76586	1.4518e-05	yes	up
WBGene00017691	ilys-5	Invertebrate LYSozyme [Source:UniProtKB/TrEMBL;Acc:Q19698]	3.368	1.75186	2.24172e-31	yes	up
WBGene00011895	T21C9.9	-	3.36	1.74856	0.0011381	yes	up
WBGene00044471	F56D6.9	-	3.356	1.74665	3.82527e-13	yes	up
WBGene00000608	col-19	Cuticle collagen 19 [Source:UniProtKB/Swiss-Prot;Acc:P18835]	3.356	1.74664	6.91513e-23	yes	up
WBGene00017937	F30H5.3	-	3.35	1.74401	1.19367e-06	yes	up
WBGene00007283	clec-222	C-type LECtin [Source:UniProtKB/TrEMBL;Acc:O62024]	3.346	1.74244	1.71256e-07	yes	up
WBGene00001702	grd-13	GRounDhog (Hedgehog-like family) [Source:UniProtKB/TrEMBL;Acc:Q7Z2A9]	3.339	1.73943	8.82256e-05	yes	up
WBGene00009787	F46F2.3	-	3.324	1.73296	3.2429e-22	yes	up
WBGene00017105	E02H9.7	-	3.322	1.73184	3.74687e-08	yes	up
WBGene00016662	C45B2.8	-	3.29	1.71797	0.000181386	yes	up
WBGene00019689	K12H6.9	-	3.279	1.71316	3.76068e-05	yes	up
WBGene00015058	B0222.10	-	3.272	1.70997	0.00310116	yes	up
WBGene00020182	ugt-53	UDP-GlucuronosylTransferase [Source:UniProtKB/TrEMBL;Acc:O16988]	3.269	1.70869	0.000220543	yes	up
WBGene00014063	clec-143	C-type LECtin [Source:UniProtKB/TrEMBL;Acc:G5EE24]	3.262	1.70559	6.61217e-06	yes	up
WBGene00016577	clec-3	C-type LECtin [Source:UniProtKB/TrEMBL;Acc:O17155]	3.252	1.70113	0.0012776	yes	up
WBGene00003104	mab-7	Protein male abnormal 7 [Source:UniProtKB/Swiss-Prot;Acc:Q95Q39]	3.252	1.70118	0.00107851	yes	up
WBGene00008175	C48B4.12	-	3.25	1.70052	8.31344e-05	yes	up
WBGene00000673	col-98	COLlagen [Source:UniProtKB/TrEMBL;Acc:O17805]	3.214	1.68429	2.42405e-29	yes	up
WBGene00016523	C39B5.5	Cystatin [Source:UniProtKB/TrEMBL;Acc:C2BR91]	3.213	1.68387	0.00250842	yes	up
WBGene00013076	Y51A2D.8	-	3.188	1.67265	9.85932e-05	yes	up
WBGene00009964	fip-6	Fungus-Induced Protein [Source:UniProtKB/TrEMBL;Acc:Q8T3D9]	3.172	1.66528	2.92621e-22	yes	up
WBGene00044357	nspc-6	Nematode Specific Peptide family, group C [Source:UniProtKB/TrEMBL;Acc:G5EDF2]	3.171	1.6648	3.79745e-08	yes	up
WBGene00004139	pqn-54	Prion-like-(Q/N-rich)-domain-bearing protein [Source:UniProtKB/TrEMBL;Acc:O44606]	3.163	1.66122	2.57293e-06	yes	up
WBGene00010399	clec-13	C-type LECtin [Source:UniProtKB/TrEMBL;Acc:G5ED09]	3.158	1.65905	0.0063405	yes	up
WBGene00011584	clec-15	C-type LECtin [Source:UniProtKB/TrEMBL;Acc:G5ED09]	3.158	1.65905	0.0063405	yes	up
WBGene00016669	ilys-2	Invertebrate-type lysozyme 2 [Source:UniProtKB/Swiss-Prot;Acc:O76358]	3.158	1.65904	6.17728e-55	yes	up
WBGene00010528	K03D3.2	-	3.136	1.64894	0.00598819	yes	up
WBGene00002013	hsp-12.6	Heat Shock Protein; Heat shock protein 12.6 [Source:UniProtKB/TrEMBL;Acc:G5EE36]	3.126	1.64442	1.08391e-14	yes	up
WBGene00219208	B0365.9	-	3.122	1.64232	0.00644448	yes	up
WBGene00018048	clec-137	C-type LECtin [Source:UniProtKB/TrEMBL;Acc:Q20037]	3.114	1.63869	0.00653911	yes	up
WBGene00022597	ZC395.5	-	3.108	1.63587	1.56276e-09	yes	up
WBGene00010966	nduo-3	NADH-ubiquinone oxidoreductase chain 3 [Source:UniProtKB/Swiss-Prot;Acc:P24895]	3.106	1.63511	2.48894e-08	yes	up
WBGene00044113	C54F6.15	-	3.098	1.63131	1.03682e-05	yes	up
WBGene00000713	col-140	COLlagen [Source:UniProtKB/TrEMBL;Acc:Q19813]	3.098	1.63142	1.99837e-17	yes	up
WBGene00007565	clec-48	C-type LECtin [Source:UniProtKB/TrEMBL;Acc:Q9XVE1]	3.094	1.6294	1.53623e-11	yes	up
WBGene00007210	agmo-1	Alkylglycerol monooxygenase [Source:UniProtKB/Swiss-Prot;Acc:O17554]	3.093	1.62886	0.00394741	yes	up
WBGene00012445	Y16B4A.2	Carboxypeptidase [Source:UniProtKB/TrEMBL;Acc:K8ESM2]	3.092	1.62831	9.78467e-27	yes	up
WBGene00011803	T16G12.1	Putative aminopeptidase-2 [Source:UniProtKB/Swiss-Prot;Acc:Q22531]	3.083	1.62424	8.82231e-07	yes	up
WBGene00004232	ptr-18	PaTched Related family [Source:UniProtKB/TrEMBL;Acc:Q9XWL9]	3.075	1.62063	3.77472e-05	yes	up
WBGene00009213	thn-1	THaumatiN family [Source:UniProtKB/TrEMBL;Acc:Q19874]	3.075	1.6206	2.64672e-16	yes	up
WBGene00023431	C25E10.13	-	3.071	1.61885	0.00727436	yes	up
WBGene00045265	K10C2.8	-	3.065	1.61595	3.41256e-08	yes	up
WBGene00008244	fipr-11	FIP (Fungus-Induced Protein) Related [Source:UniProtKB/TrEMBL;Acc:Q8WQG0]	3.033	1.60093	8.29602e-05	yes	up
WBGene00009397	clec-66	C-type LECtin [Source:UniProtKB/TrEMBL;Acc:O45445]	3.033	1.60086	5.91581e-17	yes	up
WBGene00008202	clec-197	C-type LECtin [Source:UniProtKB/TrEMBL;Acc:Q9XUG1]	3.029	1.59905	0.00022623	yes	up
WBGene00016179	C28C12.3	-	3.022	1.59551	1.00734e-05	yes	up
WBGene00045316	C49F5.9	-	3.021	1.59525	0.00938581	yes	up
WBGene00008707	F11E6.3	-	2.991	1.58041	3.04899e-18	yes	up
WBGene00009215	thn-2	THaumatiN family [Source:UniProtKB/TrEMBL;Acc:Q19876]	2.959	1.56519	1.19956e-22	yes	up
WBGene00004120	pqn-32	Prion-like-(Q/N-rich)-domain-bearing protein [Source:UniProtKB/TrEMBL;Acc:Q9XV50]	2.949	1.56024	1.2454e-06	yes	up
WBGene00015605	C08E3.13	-	2.934	1.55298	1.73603e-05	yes	up
WBGene00015759	C14C6.5	-	2.917	1.54429	2.56814e-27	yes	up
WBGene00006952	wrt-6	Warthog protein 6 Warthog protein 6 N-product Warthog protein 6 C-product [Source:UniProtKB/Swiss-Prot;Acc:P91573]	2.915	1.5435	0.000498466	yes	up
WBGene00019105	asp-8	ASpartyl Protease [Source:UniProtKB/TrEMBL;Acc:O16338]	2.912	1.54216	2.99913e-09	yes	up
WBGene00235094	K08D9.9	-	2.912	1.54177	3.11861e-15	yes	up
WBGene00011676	cyp-13A2	Putative cytochrome P450 CYP13A2 [Source:UniProtKB/Swiss-Prot;Acc:Q27518]	2.905	1.5384	0.0115729	yes	up
WBGene00020554	T19A5.3	-	2.898	1.5349	6.59043e-05	yes	up
WBGene00019058	F58F9.4	-	2.893	1.53251	0.0121639	yes	up
WBGene00000752	col-179	COLlagen [Source:UniProtKB/TrEMBL;Acc:O17642]	2.892	1.53202	6.25488e-20	yes	up
WBGene00003957	pcp-2	Prolyl Carboxy Peptidase like [Source:UniProtKB/TrEMBL;Acc:G5EFJ8]	2.887	1.52946	6.61151e-06	yes	up
WBGene00019744	M02H5.8	-	2.879	1.5256	6.49746e-16	yes	up
WBGene00016943	acdh-1	Acyl CoA DeHydrogenase [Source:UniProtKB/TrEMBL;Acc:Q8IAB6]	2.866	1.51918	1.29863e-17	yes	up
WBGene00021289	Y25C1A.2	-	2.863	1.51757	0.0116778	yes	up
WBGene00011487	T05E12.6	-	2.862	1.51713	8.12924e-08	yes	up
WBGene00021873	clec-82	C-type LECtin [Source:UniProtKB/TrEMBL;Acc:H2L0R0]	2.859	1.51565	3.55266e-06	yes	up
WBGene00002091	ins-8	INSulin related [Source:UniProtKB/TrEMBL;Acc:Q7YTH4]	2.857	1.51448	5.53889e-05	yes	up
WBGene00045414	T19H5.7	-	2.857	1.51447	2.05215e-05	yes	up
WBGene00077783	D1054.18	-	2.837	1.50445	0.00372933	yes	up
WBGene00009056	F22D6.15	-	2.837	1.50436	0.00204365	yes	up
WBGene00016146	C26F1.1	-	2.835	1.5035	6.71648e-05	yes	up
WBGene00016924	C54F6.6	-	2.829	1.50006	8.19455e-06	yes	up
WBGene00021072	W07B8.4	-	2.828	1.49974	0.000288351	yes	up
WBGene00206464	F59C6.18	-	2.824	1.49792	0.00512464	yes	up
WBGene00008341	ttr-44	TransThyretin-Related family domain [Source:UniProtKB/TrEMBL;Acc:Q18878]	2.817	1.49391	4.28034e-25	yes	up
WBGene00003529	nas-10	Zinc metalloproteinase nas-10 [Source:UniProtKB/Swiss-Prot;Acc:Q21388]	2.806	1.48847	0.00855107	yes	up
WBGene00015932	C17H12.6	-	2.804	1.48769	1.74836e-05	yes	up
WBGene00021580	clec-174	C-type LECtin [Source:UniProtKB/TrEMBL;Acc:Q9N3W8]	2.795	1.483	2.1236e-06	yes	up
WBGene00016052	dod-3	Downstream Of DAF-16 (Regulated by DAF-16) [Source:UniProtKB/TrEMBL;Acc:O76438]	2.793	1.48168	2.11572e-17	yes	up
WBGene00006947	wrt-1	Warthog protein 1 Warthog protein 1 N-product Warthog protein 1 C-product [Source:UniProtKB/Swiss-Prot;Acc:Q94128]	2.784	1.47717	0.00453061	yes	up
WBGene00021641	Y47G6A.15	-	2.782	1.47613	6.81616e-11	yes	up
WBGene00000893	cyn-17	CYclophyliN [Source:UniProtKB/TrEMBL;Acc:A9D417]	2.78	1.475	0.0103546	yes	up
WBGene00010957	nduo-6	NADH-ubiquinone oxidoreductase chain 6 [Source:UniProtKB/Swiss-Prot;Acc:P24885]	2.777	1.4736	7.39187e-13	yes	up
WBGene00013489	col-42	COLlagen [Source:UniProtKB/TrEMBL;Acc:Q8I4C0]	2.767	1.4685	4.32829e-19	yes	up
WBGene00015046	nlp-34	Neuropeptide-Like Protein [Source:UniProtKB/TrEMBL;Acc:Q8MNX6]	2.754	1.46139	4.83234e-14	yes	up
WBGene00044520	F59A7.12	-	2.744	1.45633	0.0074571	yes	up
WBGene00219800	C05D9.12	-	2.743	1.45577	0.00797602	yes	up
WBGene00008605	mlt-9	-	2.734	1.45105	1.75107e-05	yes	up
WBGene00000751	col-178	COLlagen [Source:UniProtKB/TrEMBL;Acc:O17641]	2.731	1.44923	2.88364e-18	yes	up
WBGene00021337	Y34F4.2	-	2.722	1.44479	0.000526689	yes	up
WBGene00008492	F01D5.1	-	2.719	1.44299	6.00216e-08	yes	up
WBGene00007315	C04H5.7	-	2.719	1.44313	6.64166e-12	yes	up
WBGene00004062	pmp-5	Peroxisomal Membrane Protein related [Source:UniProtKB/TrEMBL;Acc:H2L034]	2.714	1.44032	3.09254e-10	yes	up
WBGene00000218	asp-5	ASpartyl Protease [Source:UniProtKB/TrEMBL;Acc:O01532]	2.712	1.4391	2.68967e-18	yes	up
WBGene00195086	F21C10.13	-	2.709	1.43789	4.77578e-05	yes	up
WBGene00008496	F01D5.6	-	2.702	1.43407	0.000595066	yes	up
WBGene00013891	ZC434.3	-	2.701	1.4337	0.0113499	yes	up
WBGene00001730	grl-21	GRound-Like (Grd related) [Source:UniProtKB/TrEMBL;Acc:Q23248]	2.696	1.43093	0.00150464	yes	up
WBGene00014826	R13H4.2	-	2.682	1.42335	1.25289e-17	yes	up
WBGene00000597	col-8	Cuticle collagen 8 [Source:UniProtKB/Swiss-Prot;Acc:P18833]	2.677	1.42054	4.48906e-25	yes	up
WBGene00219816	C14E2.12	-	2.673	1.41865	1.17863e-09	yes	up
WBGene00195189	ZC449.8	-	2.666	1.41477	0.00897249	yes	up
WBGene00008322	C55A1.4	-	2.665	1.41389	0.00663239	yes	up
WBGene00045242	C05B5.11	-	2.655	1.4085	0.00461664	yes	up
WBGene00003474	mtl-2	Metallothionein-2 [Source:UniProtKB/Swiss-Prot;Acc:P17512]	2.654	1.40836	1.73631e-08	yes	up
WBGene00219306	linc-4	-	2.65	1.40617	0.00104672	yes	up
WBGene00012615	dct-16	DAF-16/FOXO Controlled, germline Tumor affecting [Source:UniProtKB/TrEMBL;Acc:D4YWC3]	2.65	1.40611	7.66279e-28	yes	up
WBGene00016658	C45B2.1	-	2.649	1.40522	1.30545e-27	yes	up
WBGene00019662	K11H12.6	-	2.645	1.40339	6.57482e-09	yes	up
WBGene00009773	lipl-2	Lipase [Source:UniProtKB/TrEMBL;Acc:Q20449]	2.639	1.40006	1.50541e-06	yes	up
WBGene00003099	lys-10	LYSozyme [Source:UniProtKB/TrEMBL;Acc:O61518]	2.632	1.39618	1.5503e-12	yes	up
WBGene00008295	nlp-39	Neuropeptide-Like Protein [Source:UniProtKB/TrEMBL;Acc:O17707]	2.631	1.39549	1.69655e-09	yes	up
WBGene00021581	clec-70	C-type LECtin [Source:UniProtKB/TrEMBL;Acc:Q9N3X0]	2.624	1.39189	1.26428e-05	yes	up
WBGene00019750	M03D4.3	-	2.621	1.38995	0.000327373	yes	up
WBGene00010314	F59B2.12	-	2.619	1.38901	0.000688323	yes	up
WBGene00002983	lgx-1	Lin-12 and Glp-1 X-hybridizing [Source:UniProtKB/TrEMBL;Acc:H2KZ94]	2.615	1.38693	0.00053922	yes	up
WBGene00001776	gst-28	Glutathione S-Transferase [Source:UniProtKB/TrEMBL;Acc:Q9NAB2]	2.61	1.38414	5.73347e-06	yes	up
WBGene00011668	clec-47	C-type LECtin [Source:UniProtKB/TrEMBL;Acc:O18076]	2.608	1.38307	6.31953e-11	yes	up
WBGene00219308	W06G6.20	-	2.605	1.38143	0.00208201	yes	up
WBGene00002114	ins-31	INSulin related [Source:UniProtKB/TrEMBL;Acc:Q9TZF3]	2.596	1.37634	0.000459288	yes	up
WBGene00077522	T10D4.15	-	2.596	1.3764	0.000102101	yes	up
WBGene00017881	asp-13	ASpartyl Protease [Source:UniProtKB/TrEMBL;Acc:Q22972]	2.594	1.37545	1.01751e-16	yes	up
WBGene00017488	dct-7	DAF-16/FOXO Controlled, germline Tumor affecting [Source:UniProtKB/TrEMBL;Acc:O44494]	2.593	1.37445	2.82895e-14	yes	up
WBGene00022383	Y95B8A.2	-	2.591	1.37351	0.00049686	yes	up
WBGene00016027	C23H5.8	-	2.584	1.36946	3.43827e-20	yes	up
WBGene00018744	F53B3.6	-	2.581	1.36782	0.000280115	yes	up
WBGene00017788	F25E5.7	-	2.578	1.36607	0.000336379	yes	up
WBGene00012256	lpr-5	LiPocalin-Related protein [Source:UniProtKB/TrEMBL;Acc:Q23163]	2.575	1.36443	6.37388e-05	yes	up
WBGene00012251	clec-49	C-type LECtin [Source:UniProtKB/TrEMBL;Acc:Q9XUL6]	2.571	1.36225	9.2709e-08	yes	up
WBGene00195209	C07B5.8	-	2.563	1.35775	0.00391728	yes	up
WBGene00004133	abu-13	Activated in Blocked Unfolded protein response [Source:UniProtKB/TrEMBL;Acc:Q20936]	2.561	1.35653	0.00109913	yes	up
WBGene00022642	lipl-5	Lipase [Source:UniProtKB/TrEMBL;Acc:O61866]	2.552	1.35161	6.19645e-24	yes	up
WBGene00017420	F13B9.2	-	2.549	1.35012	0.00469634	yes	up
WBGene00000555	cnc-1	CaeNaCin (Caenorhabditis bacteriocin) [Source:UniProtKB/TrEMBL;Acc:O44615]	2.546	1.34814	6.55047e-07	yes	up
WBGene00021779	Y51H7C.1	-	2.546	1.34824	6.11275e-08	yes	up
WBGene00003879	ora-1	Onchocerca Related Antigen family [Source:UniProtKB/TrEMBL;Acc:O45098]	2.546	1.34843	1.26292e-17	yes	up
WBGene00044292	F56D6.8	-	2.541	1.34533	1.55712e-10	yes	up
WBGene00006925	vit-1	Vitellogenin-1 [Source:UniProtKB/Swiss-Prot;Acc:P55155]	2.541	1.34539	4.47309e-22	yes	up
WBGene00000412	cdr-1	CaDmium Responsive; Cadmium-inducible lysosomal protein CDR-1 [Source:UniProtKB/TrEMBL;Acc:G5EE89]	2.534	1.34126	0.0071912	yes	up
WBGene00005002	spp-17	SaPosin-like Protein family [Source:UniProtKB/TrEMBL;Acc:Q8WSN3]	2.533	1.3408	7.05691e-20	yes	up
WBGene00017247	F08D12.3	-	2.531	1.33967	5.35703e-11	yes	up
WBGene00007142	ttr-18	TransThyretin-Related family domain [Source:UniProtKB/TrEMBL;Acc:Q17473]	2.531	1.3396	1.01403e-25	yes	up
WBGene00003095	lys-6	LYSozyme [Source:UniProtKB/TrEMBL;Acc:Q20968]	2.529	1.33873	6.90426e-05	yes	up
WBGene00010958	ndfl-4	-	2.529	1.33848	9.41732e-06	yes	up
WBGene00017091	ttr-40	TransThyretin-Related family domain [Source:UniProtKB/TrEMBL;Acc:Q65ZI5]	2.522	1.33468	9.35271e-06	yes	up
WBGene00011166	chil-22	CHItinase-Like [Source:UniProtKB/TrEMBL;Acc:Q21866]	2.516	1.33087	0.000103114	yes	up
WBGene00013931	clec-97	C-type LECtin [Source:UniProtKB/TrEMBL;Acc:Q9XUI4]	2.505	1.3248	1.54526e-11	yes	up
WBGene00194658	R09E10.13	-	2.499	1.32118	0.00880865	yes	up
WBGene00077764	F59C6.16	-	2.498	1.32066	1.41223e-09	yes	up
WBGene00008493	F01D5.2	-	2.497	1.32027	0.000195537	yes	up
WBGene00022490	Y119D3B.13	-	2.496	1.31975	7.34581e-16	yes	up
WBGene00001781	gst-33	Glutathione S-Transferase [Source:UniProtKB/TrEMBL;Acc:O16198]	2.491	1.3165	0.000681407	yes	up
WBGene00018174	F38B6.4	Trifunctional purine biosynthetic protein adenosine-3 Phosphoribosylamine--glycine ligase Phosphoribosylformylglycinamidine cyclo-ligase Phosphoribosylglycinamide formyltransferase [Source:UniProtKB/TrEMBL;Acc:Q20143]	2.491	1.3166	6.42454e-06	yes	up
WBGene00012583	clec-4	C-type LECtin [Source:UniProtKB/TrEMBL;Acc:Q9NAK5]	2.491	1.31648	2.56338e-07	yes	up
WBGene00045013	F08A7.1	-	2.484	1.31285	2.89568e-06	yes	up
WBGene00020497	T14A8.2	-	2.481	1.31076	4.42835e-06	yes	up
WBGene00009963	fipr-26	FIP (Fungus-Induced Protein) Related [Source:UniProtKB/TrEMBL;Acc:Q9U3E7]	2.466	1.30201	1.07862e-06	yes	up
WBGene00019622	K10C2.7	-	2.465	1.30138	2.21633e-05	yes	up
WBGene00008323	C55A1.6	-	2.465	1.30179	4.39831e-06	yes	up
WBGene00008495	F01D5.5	-	2.465	1.30138	9.06257e-10	yes	up
WBGene00010931	M162.5	-	2.461	1.29911	1.31432e-11	yes	up
WBGene00006929	vit-5	Vitellogenin-5 [Source:UniProtKB/Swiss-Prot;Acc:P06125]	2.46	1.29845	2.51321e-20	yes	up
WBGene00022822	ZK813.3	-	2.456	1.29611	4.34281e-11	yes	up
WBGene00001758	gst-10	Glutathione S-transferase P 10 [Source:UniProtKB/Swiss-Prot;Acc:Q9N4X8]	2.456	1.29626	4.28158e-14	yes	up
WBGene00008357	nspc-16	Nematode Specific Peptide family, group C [Source:UniProtKB/TrEMBL;Acc:G5ECP8]	2.454	1.29518	2.71424e-16	yes	up
WBGene00000169	aqp-1	AQuaPorin or aquaglyceroporin related [Source:UniProtKB/TrEMBL;Acc:Q8IG23]	2.451	1.29349	3.33183e-16	yes	up
WBGene00011000	R03G8.6	Aminopeptidase [Source:UniProtKB/TrEMBL;Acc:Q9XVV9]	2.45	1.29297	8.85378e-05	yes	up
WBGene00007422	ugt-17	UDP-GlucuronosylTransferase [Source:UniProtKB/TrEMBL;Acc:Q17813]	2.449	1.29194	0.00406379	yes	up
WBGene00011753	T13F3.6	-	2.448	1.29176	4.98961e-12	yes	up
WBGene00022444	Y110A2AL.7	-	2.442	1.28778	0.00170313	yes	up
WBGene00022517	ZC123.1	-	2.439	1.28634	0.000492312	yes	up
WBGene00044339	nspc-4	Nematode Specific Peptide family, group C [Source:UniProtKB/TrEMBL;Acc:Q4TTA4]	2.438	1.2859	8.58815e-11	yes	up
WBGene00000785	cpr-5	Cathepsin B-like cysteine proteinase 5 [Source:UniProtKB/Swiss-Prot;Acc:P43509]	2.434	1.28316	2.25245e-17	yes	up
WBGene00009634	nspc-9	Nematode Specific Peptide family, group C [Source:UniProtKB/TrEMBL;Acc:Q20345]	2.432	1.28217	9.18576e-14	yes	up
WBGene00015262	B0563.5	-	2.43	1.28101	0.00212705	yes	up
WBGene00006587	tnt-2	TropoNin T [Source:UniProtKB/TrEMBL;Acc:Q7Z071]	2.43	1.28095	9.36212e-19	yes	up
WBGene00015933	C17H12.8	-	2.425	1.27769	1.07846e-09	yes	up
WBGene00003762	nlp-24	Neuropeptide-Like Protein [Source:UniProtKB/TrEMBL;Acc:Q20011]	2.424	1.27711	3.91797e-12	yes	up
WBGene00018760	irg-3	Infection Response protein [Source:UniProtKB/TrEMBL;Acc:P91316]	2.423	1.27706	2.08208e-13	yes	up
WBGene00016133	C26B9.3	-	2.42	1.27492	4.79862e-05	yes	up
WBGene00010226	F58A4.1	-	2.417	1.27293	0.00548839	yes	up
WBGene00023492	T24D3.2	-	2.417	1.27313	4.04425e-05	yes	up
WBGene00195179	F48C1.11	-	2.409	1.26819	0.00946626	yes	up
WBGene00013867	ZC373.2	-	2.404	1.26573	6.21708e-12	yes	up
WBGene00022440	Y110A2AL.3	-	2.399	1.26263	6.40221e-06	yes	up
WBGene00044776	T02B11.8	-	2.397	1.26106	2.6414e-05	yes	up
WBGene00011112	R07E5.4	-	2.387	1.25527	0.000199732	yes	up
WBGene00009488	oac-20	O-ACyltransferase homolog [Source:UniProtKB/TrEMBL;Acc:O45470]	2.37	1.24472	0.0104797	yes	up
WBGene00019580	oac-58	O-ACyltransferase homolog [Source:UniProtKB/TrEMBL;Acc:A3QMD3]	2.368	1.24339	0.00511943	yes	up
WBGene00015453	C04G6.2	-	2.366	1.24229	0.0089308	yes	up
WBGene00014173	ZK970.7	-	2.346	1.23021	8.45547e-18	yes	up
WBGene00006886	vap-1	Venom-Allergen-like Protein [Source:UniProtKB/TrEMBL;Acc:Q8MQ79]	2.34	1.22659	0.000170242	yes	up
WBGene00000675	col-101	COLlagen [Source:UniProtKB/TrEMBL;Acc:O45105]	2.34	1.22635	1.16356e-17	yes	up
WBGene00014057	ZK673.1	-	2.337	1.22493	2.5794e-09	yes	up
WBGene00010380	mpst-2	Sulfurtransferase [Source:UniProtKB/TrEMBL;Acc:Q9XTX2]	2.335	1.22328	4.40411e-06	yes	up
WBGene00021872	clec-85	C-type LECtin [Source:UniProtKB/TrEMBL;Acc:U4PAM5]	2.328	1.21916	8.02512e-14	yes	up
WBGene00002272	lec-9	Galectin [Source:UniProtKB/TrEMBL;Acc:G5EC10]	2.321	1.21475	5.72507e-18	yes	up
WBGene00012557	Y37D8A.19	-	2.318	1.21264	1.29445e-12	yes	up
WBGene00022245	acp-6	ACid Phosphatase family [Source:UniProtKB/TrEMBL;Acc:Q9GUF2]	2.308	1.20682	9.2312e-24	yes	up
WBGene00001774	gst-26	Glutathione S-Transferase [Source:UniProtKB/TrEMBL;Acc:Q9NAB4]	2.303	1.20368	3.84856e-07	yes	up
WBGene00050914	T12B5.15	-	2.303	1.20353	3.56214e-07	yes	up
WBGene00022072	cpg-9	Chondroitin proteoglycan 9 [Source:UniProtKB/Swiss-Prot;Acc:Q95XP7]	2.303	1.20337	2.49383e-09	yes	up
WBGene00013637	Y105C5A.13	-	2.302	1.20286	1.59247e-09	yes	up
WBGene00000716	col-143	COLlagen [Source:UniProtKB/TrEMBL;Acc:O17038]	2.301	1.20255	3.77829e-10	yes	up
WBGene00022445	Y110A2AL.9	-	2.288	1.19377	3.10315e-08	yes	up
WBGene00022177	Y71H2AM.12	-	2.287	1.19355	0.000408965	yes	up
WBGene00018643	drd-50	Dietary restriction down regulated [Source:UniProtKB/TrEMBL;Acc:Q9GZE5]	2.287	1.19357	2.76309e-09	yes	up
WBGene00045253	F46C3.6	-	2.287	1.19315	8.42882e-11	yes	up
WBGene00023432	K12B6.9	-	2.286	1.19284	9.11967e-06	yes	up
WBGene00018885	drd-5	Dietary restriction down regulated [Source:UniProtKB/TrEMBL;Acc:Q20840]	2.285	1.19213	6.86073e-06	yes	up
WBGene00016271	irld-23	Insulin/EGF-Receptor L Domain protein [Source:UniProtKB/TrEMBL;Acc:Q18335]	2.281	1.18939	0.000662001	yes	up
WBGene00019495	sdz-24	SKN-1 Dependent Zygotic transcript [Source:UniProtKB/TrEMBL;Acc:O16689]	2.28	1.18928	0.000376086	yes	up
WBGene00000786	cpr-6	Cathepsin B-like cysteine proteinase 6 [Source:UniProtKB/Swiss-Prot;Acc:P43510]	2.28	1.18899	5.74223e-20	yes	up
WBGene00011530	T06D8.10	-	2.278	1.1875	0.000462046	yes	up
WBGene00004206	pst-1	Adenosine 3'-phospho 5'-phosphosulfate transporter 1 [Source:UniProtKB/Swiss-Prot;Acc:Q8MXJ9]	2.275	1.18571	0.000319131	yes	up
WBGene00021875	Y54G2A.10	-	2.273	1.1846	7.19194e-05	yes	up
WBGene00014047	clec-61	C-type LECtin [Source:UniProtKB/TrEMBL;Acc:Q23565]	2.273	1.18438	7.0929e-06	yes	up
WBGene00003773	nlt-1	Non-specific lipid-transfer protein-like 1 [Source:UniProtKB/Swiss-Prot;Acc:Q23655]	2.264	1.17873	1.5341e-11	yes	up
WBGene00008741	F13D12.6	Uncharacterized serine carboxypeptidase F13S12.6 [Source:UniProtKB/Swiss-Prot;Acc:P52715]	2.26	1.17647	3.93352e-12	yes	up
WBGene00006060	sth-1	Novel protein; SpermaTHecal expression [Source:UniProtKB/TrEMBL;Acc:G5ECQ4]	2.259	1.17554	0.00812062	yes	up
WBGene00015949	C18A11.3	-	2.259	1.17558	0.000192897	yes	up
WBGene00009221	acs-2	Fatty Acid CoA Synthetase family [Source:UniProtKB/TrEMBL;Acc:O18693]	2.258	1.17475	3.31339e-09	yes	up
WBGene00001387	far-3	Fatty Acid/Retinol binding protein [Source:UniProtKB/TrEMBL;Acc:Q19478]	2.258	1.17479	5.05995e-22	yes	up
WBGene00019021	F57H12.6	-	2.249	1.16909	2.49752e-09	yes	up
WBGene00018025	F35A5.2	-	2.248	1.16843	1.2966e-05	yes	up
WBGene00044175	fipr-9	FIP (Fungus-Induced Protein) Related [Source:UniProtKB/TrEMBL;Acc:Q564Z9]	2.246	1.16738	0.00706327	yes	up
WBGene00000556	cnc-2	CaeNaCin (Caenorhabditis bacteriocin) [Source:UniProtKB/TrEMBL;Acc:O44611]	2.246	1.16744	1.03823e-14	yes	up
WBGene00012211	ssp-37	Sperm Specific family, class P [Source:UniProtKB/TrEMBL;Acc:Q9XVH1]	2.245	1.16685	2.11492e-06	yes	up
WBGene00018572	lin-42	Period protein homolog lin-42 [Source:UniProtKB/Swiss-Prot;Acc:Q65ZG8]	2.243	1.16536	5.36384e-06	yes	up
WBGene00001476	fmo-1	Dimethylaniline monooxygenase [N-oxide-forming] [Source:UniProtKB/TrEMBL;Acc:G5EDP6]	2.24	1.1634	8.02159e-06	yes	up
WBGene00044687	B0563.9	-	2.24	1.16362	1.6245e-06	yes	up
WBGene00013394	ule-5	Uterine Lumin Expressed/locailized [Source:UniProtKB/TrEMBL;Acc:Q9XWT3]	2.24	1.1635	6.89865e-15	yes	up
WBGene00017969	F32A5.3	Uncharacterized serine carboxypeptidase F32A5.3 [Source:UniProtKB/Swiss-Prot;Acc:P52716]	2.238	1.16229	4.86439e-07	yes	up
WBGene00012212	W02D9.6	-	2.235	1.16036	6.91972e-11	yes	up
WBGene00012433	Y11D7A.9	-	2.232	1.15808	0.00300544	yes	up
WBGene00004988	spp-3	SaPosin-like Protein family [Source:UniProtKB/TrEMBL;Acc:Q22336]	2.232	1.15866	2.35051e-13	yes	up
WBGene00010769	asah-1	Acid ceramidase [Source:UniProtKB/Swiss-Prot;Acc:O45686]	2.23	1.15723	3.49173e-10	yes	up
WBGene00044242	C54C8.12	-	2.229	1.15643	4.15635e-07	yes	up
WBGene00194674	F23D12.11	-	2.222	1.15164	4.02501e-13	yes	up
WBGene00020700	T22F3.11	-	2.22	1.15081	0.00167423	yes	up
WBGene00015514	nlp-77	Neuropeptide-Like Protein [Source:UniProtKB/TrEMBL;Acc:Q17698]	2.216	1.14828	6.71597e-11	yes	up
WBGene00012213	W02D9.7	-	2.215	1.14715	7.36909e-10	yes	up
WBGene00001754	gst-6	Probable glutathione S-transferase 6 [Source:UniProtKB/Swiss-Prot;Acc:P91252]	2.204	1.14044	1.91983e-05	yes	up
WBGene00009430	F35E12.6	-	2.202	1.1388	1.94738e-17	yes	up
WBGene00020029	R12C12.9	-	2.2	1.13781	3.40575e-07	yes	up
WBGene00001581	gfi-1	GEI-4 (Four) Interacting protein [Source:UniProtKB/TrEMBL;Acc:Q94246]	2.197	1.13542	9.24706e-09	yes	up
WBGene00077757	E02H4.7	-	2.193	1.13289	1.69964e-05	yes	up
WBGene00009640	nspc-10	Nematode Specific Peptide family, group C [Source:UniProtKB/TrEMBL;Acc:Q8I4J0]	2.191	1.13146	8.42856e-11	yes	up
WBGene00000216	asp-3	Aspartic protease 3 [Source:UniProtKB/Swiss-Prot;Acc:P55956]	2.186	1.12813	3.72515e-10	yes	up
WBGene00020369	T08H10.1	-	2.184	1.12729	2.19814e-13	yes	up
WBGene00017962	fbxa-72	F-box A protein [Source:UniProtKB/TrEMBL;Acc:A0A0K3AVH4]	2.183	1.12656	0.00159932	yes	up
WBGene00007605	hrg-7	Heme Responsive protein [Source:UniProtKB/TrEMBL;Acc:Q18020]	2.177	1.12224	3.51755e-10	yes	up
WBGene00050878	Y71A12C.3	-	2.172	1.1193	4.03035e-09	yes	up
WBGene00185055	Y47D3B.12	-	2.17	1.11746	0.0083178	yes	up
WBGene00008917	F17C11.6	-	2.167	1.11581	0.000407377	yes	up
WBGene00007282	clec-223	C-type LECtin [Source:UniProtKB/TrEMBL;Acc:O17562]	2.163	1.11336	0.000477099	yes	up
WBGene00008358	nspc-18	Nematode Specific Peptide family, group C [Source:UniProtKB/TrEMBL;Acc:Q8MQ91]	2.163	1.11272	1.33713e-06	yes	up
WBGene00010675	K08E7.8	-	2.162	1.11245	0.0111908	yes	up
WBGene00003055	lon-1	-	2.161	1.11165	4.48584e-16	yes	up
WBGene00016379	C33H5.13	-	2.159	1.11015	4.20602e-11	yes	up
WBGene00011938	alh-13	Probable delta-1-pyrroline-5-carboxylate synthase Glutamate 5-kinase Gamma-glutamyl phosphate reductase [Source:UniProtKB/Swiss-Prot;Acc:P54889]	2.157	1.10907	2.00513e-06	yes	up
WBGene00017823	pals-34	Protein containing ALS2cr12 (ALS2CR12) signature [Source:UniProtKB/TrEMBL;Acc:A5A8R3]	2.155	1.10745	0.00942038	yes	up
WBGene00001156	ech-7	Enoyl-CoA Hydratase [Source:UniProtKB/TrEMBL;Acc:Q9NEZ8]	2.154	1.10715	1.23031e-12	yes	up
WBGene00016670	ilys-3	Invertebrate-type lysozyme 3 [Source:UniProtKB/Swiss-Prot;Acc:O76357]	2.152	1.10562	2.02803e-16	yes	up
WBGene00020741	dlhd-1	DieneLactone Hydrolase Domain containing protein [Source:UniProtKB/TrEMBL;Acc:O17263]	2.151	1.10509	6.03198e-07	yes	up
WBGene00022508	ZC53.1	-	2.149	1.10394	9.48016e-07	yes	up
WBGene00011374	T02D1.8	-	2.143	1.09939	1.38039e-05	yes	up
WBGene00009854	clec-31	C-type LECtin [Source:UniProtKB/TrEMBL;Acc:O45528]	2.142	1.09879	0.00450167	yes	up
WBGene00004986	spp-1	SaPosin-like Protein family [Source:UniProtKB/TrEMBL;Acc:Q22291]	2.142	1.09903	4.92823e-13	yes	up
WBGene00009895	scl-2	SCP-Like extracellular protein [Source:UniProtKB/TrEMBL;Acc:Q20603]	2.142	1.09871	1.82863e-15	yes	up
WBGene00010196	F57C2.4	-	2.141	1.09839	7.08532e-10	yes	up
WBGene00000680	col-106	COLlagen [Source:UniProtKB/TrEMBL;Acc:Q8MXT6]	2.139	1.09704	9.35159e-12	yes	up
WBGene00004999	spp-14	SaPosin-like Protein family [Source:UniProtKB/TrEMBL;Acc:Q2XN18]	2.139	1.09663	3.00599e-17	yes	up
WBGene00004875	smd-1	S-adenosylmethionine decarboxylase proenzyme S-adenosylmethionine decarboxylase alpha chain S-adenosylmethionine decarboxylase beta chain [Source:UniProtKB/Swiss-Prot;Acc:O02655]	2.136	1.09477	3.55605e-16	yes	up
WBGene00019914	clec-150	C-type LECtin [Source:UniProtKB/TrEMBL;Acc:O44871]	2.132	1.09234	4.01073e-11	yes	up
WBGene00016912	clec-86	C-type LECtin [Source:UniProtKB/TrEMBL;Acc:Q18821]	2.13	1.09084	9.96267e-07	yes	up
WBGene00008378	ule-3	Uterine Lumin Expressed/locailized [Source:UniProtKB/TrEMBL;Acc:Q18947]	2.13	1.09058	1.15967e-11	yes	up
WBGene00000215	asp-2	ASpartyl Protease [Source:UniProtKB/TrEMBL;Acc:Q86NE0]	2.13	1.09085	1.37834e-13	yes	up
WBGene00006408	tag-18	-	2.129	1.09011	3.57788e-11	yes	up
WBGene00006930	vit-6	Vitellogenin-6 [Source:UniProtKB/Swiss-Prot;Acc:P18948]	2.125	1.08713	2.44634e-15	yes	up
WBGene00045392	F26D11.12	-	2.118	1.08301	4.93508e-05	yes	up
WBGene00007516	gpx-5	Glutathione peroxidase [Source:UniProtKB/TrEMBL;Acc:Q93204]	2.118	1.08263	1.64334e-09	yes	up
WBGene00013391	Y62H9A.3	-	2.118	1.0826	3.83083e-12	yes	up
WBGene00008841	F15A4.6	-	2.113	1.07934	1.5362e-07	yes	up
WBGene00006016	srx-125	Serpentine Receptor, class X [Source:UniProtKB/TrEMBL;Acc:G5ECS6]	2.109	1.07658	0.0082323	yes	up
WBGene00014003	ZK593.3	-	2.109	1.0768	0.000528991	yes	up
WBGene00020662	T21H3.1	-	2.106	1.07478	1.10481e-12	yes	up
WBGene00017376	F11C7.2	-	2.105	1.07355	0.000837918	yes	up
WBGene00008494	F01D5.3	-	2.105	1.074	0.000232645	yes	up
WBGene00021252	cht-4	CHiTinase [Source:UniProtKB/TrEMBL;Acc:Q965P2]	2.102	1.07173	0.00636795	yes	up
WBGene00189949	Y48G1C.13	-	2.1	1.07005	0.000422458	yes	up
WBGene00017072	D2096.5	-	2.1	1.07017	0.000390131	yes	up
WBGene00001633	gly-8	Probable N-acetylgalactosaminyltransferase 8 [Source:UniProtKB/Swiss-Prot;Acc:O45293]	2.099	1.06986	3.12112e-10	yes	up
WBGene00001929	his-55	Histone H3 [Source:UniProtKB/Swiss-Prot;Acc:P08898]	2.096	1.06755	0.0018687	yes	up
WBGene00020283	T06A4.3	-	2.095	1.06701	0.00622545	yes	up
WBGene00017541	F17E9.4	-	2.095	1.06719	7.9771e-08	yes	up
WBGene00219216	K08D10.14	-	2.095	1.06666	1.49538e-08	yes	up
WBGene00012253	clec-50	C-type LECtin [Source:UniProtKB/TrEMBL;Acc:Q9XUL7]	2.094	1.06617	6.23805e-13	yes	up
WBGene00021879	clec-83	C-type LECtin [Source:UniProtKB/TrEMBL;Acc:Q9N3B9]	2.09	1.06343	2.17906e-11	yes	up
WBGene00017613	F20A1.1	-	2.089	1.063	7.03405e-09	yes	up
WBGene00021492	comt-5	Catechol-O-MethylTransferase family [Source:UniProtKB/TrEMBL;Acc:Q8WTM3]	2.088	1.06228	0.000365371	yes	up
WBGene00009824	gpdh-1	Glycerol-3-phosphate dehydrogenase [NAD(+)] [Source:UniProtKB/TrEMBL;Acc:Q9XTS4]	2.088	1.0624	6.26761e-07	yes	up
WBGene00004932	sod-3	Superoxide dismutase [Mn] 2, mitochondrial [Source:UniProtKB/Swiss-Prot;Acc:P41977]	2.087	1.06176	7.04485e-07	yes	up
WBGene00010277	F58G6.7	-	2.085	1.05993	0.00927671	yes	up
WBGene00008377	D1054.10	-	2.083	1.05846	7.8277e-15	yes	up
WBGene00022820	ZK813.1	-	2.08	1.0563	5.19107e-09	yes	up
WBGene00020808	clik-1	CaLponIn-liKe proteins [Source:UniProtKB/TrEMBL;Acc:H2L0M6]	2.079	1.05604	4.04277e-14	yes	up
WBGene00013906	ugt-5	UDP-glucuronosyltransferase [Source:UniProtKB/TrEMBL;Acc:Q23336]	2.077	1.05454	0.000243485	yes	up
WBGene00010124	F55G11.4	-	2.072	1.05097	1.41805e-07	yes	up
WBGene00003370	mlc-2	Myosin regulatory light chain 2 [Source:UniProtKB/Swiss-Prot;Acc:P19626]	2.072	1.0513	1.34522e-09	yes	up
WBGene00010050	F54D5.4	-	2.07	1.04975	0.00441043	yes	up
WBGene00017591	F19C7.1	-	2.07	1.04947	3.1399e-09	yes	up
WBGene00000928	dao-2	Dauer or Aging adult Overexpression [Source:UniProtKB/TrEMBL;Acc:Q86LS4]	2.069	1.04901	5.40448e-08	yes	up
WBGene00011330	T01D3.6	-	2.069	1.04914	4.07464e-19	yes	up
WBGene00019978	hacd-1	Hydroxy-Acyl-CoA Dehydrogenase [Source:UniProtKB/TrEMBL;Acc:O44608]	2.067	1.04735	1.18602e-12	yes	up
WBGene00000560	cnc-6	CaeNaCin (Caenorhabditis bacteriocin) [Source:UniProtKB/TrEMBL;Acc:Q9N3V6]	2.066	1.04707	2.97503e-14	yes	up
WBGene00010597	K06A4.7	-	2.063	1.04472	1.12136e-07	yes	up
WBGene00018146	F37C4.6	-	2.061	1.04359	2.3058e-07	yes	up
WBGene00008558	F07H5.7	-	2.06	1.0424	0.00697973	yes	up
WBGene00018487	F46C8.8	-	2.056	1.03976	0.00780898	yes	up
WBGene00016781	C49G7.3	-	2.055	1.03941	1.06753e-07	yes	up
WBGene00018275	F41C3.11	-	2.052	1.03728	7.85818e-09	yes	up
WBGene00014253	ZK1320.3	-	2.052	1.0372	2.07299e-11	yes	up
WBGene00044445	C02F5.14	-	2.049	1.03525	0.000275	yes	up
WBGene00016451	clec-6	C-type LECtin [Source:UniProtKB/TrEMBL;Acc:Q95QR9]	2.047	1.03353	0.00362346	yes	up
WBGene00018267	F41C3.1	-	2.045	1.03227	0.00163588	yes	up
WBGene00020143	T01C8.2	-	2.045	1.03241	7.69695e-06	yes	up
WBGene00001564	icl-1	Bifunctional glyoxylate cycle protein Isocitrate lyase Malate synthase [Source:UniProtKB/Swiss-Prot;Acc:Q10663]	2.045	1.03227	3.99364e-14	yes	up
WBGene00022040	Y65B4BR.1	-	2.044	1.03139	2.4118e-07	yes	up
WBGene00013636	Y105C5A.12	-	2.043	1.03043	0.00577143	yes	up
WBGene00007153	clec-41	C-type LECtin [Source:UniProtKB/TrEMBL;Acc:P90732]	2.043	1.0309	2.57849e-17	yes	up
WBGene00045252	Y62H9A.15	-	2.042	1.02978	0.000856321	yes	up
WBGene00045394	ZK813.7	-	2.04	1.02853	1.48111e-11	yes	up
WBGene00044174	fipr-5	FIP (Fungus-Induced Protein) Related [Source:UniProtKB/TrEMBL;Acc:Q565A0]	2.039	1.02755	0.0121782	yes	up
WBGene00045261	H29C22.1	-	2.039	1.02783	6.53365e-06	yes	up
WBGene00009526	clec-169	C-type LECtin [Source:UniProtKB/TrEMBL;Acc:A4F316]	2.035	1.02533	0.00316486	yes	up
WBGene00008607	F09B12.3	Putative phospholipase B-like 2 [Source:UniProtKB/Swiss-Prot;Acc:O62146]	2.035	1.0248	2.36085e-09	yes	up
WBGene00002269	lec-6	Galectin [Source:UniProtKB/TrEMBL;Acc:Q9N384]	2.031	1.02199	8.83692e-13	yes	up
WBGene00000784	cpr-4	Cathepsin B-like cysteine proteinase 4 [Source:UniProtKB/Swiss-Prot;Acc:P43508]	2.027	1.01941	1.50587e-10	yes	up
WBGene00015381	C03B1.13	-	2.025	1.01783	0.00176253	yes	up
WBGene00020218	T04G9.7	-	2.025	1.01825	3.44224e-14	yes	up
WBGene00044489	pudl-1	PUD-Like protein [Source:UniProtKB/TrEMBL;Acc:Q4R163]	2.022	1.01581	0.00110679	yes	up
WBGene00044638	F23A7.8	-	2.022	1.01551	7.88596e-06	yes	up
WBGene00019029	F58B6.1	-	2.021	1.01531	1.93232e-08	yes	up
WBGene00003096	lys-7	Lysozyme-like protein 7 [Source:UniProtKB/Swiss-Prot;Acc:O16202]	2.018	1.01282	1.22292e-15	yes	up
WBGene00044201	H39E23.3	-	2.017	1.01215	3.15363e-06	yes	up
WBGene00013393	Y62H9A.5	-	2.015	1.01057	3.05698e-11	yes	up
WBGene00010793	LLC1.2	-	2.015	1.01072	4.04975e-15	yes	up
WBGene00003369	mlc-1	Myosin regulatory light chain 1 [Source:UniProtKB/Swiss-Prot;Acc:P19625]	2.014	1.01038	8.5045e-16	yes	up
WBGene00195185	F19G12.9	-	2.013	1.00902	0.00298268	yes	up
WBGene00023485	ttr-49	TransThyretin-Related family domain [Source:UniProtKB/TrEMBL;Acc:Q65ZI4]	2.013	1.0097	0.000100194	yes	up
WBGene00189943	Y116F11B.17	-	2.012	1.00844	0.0106138	yes	up
WBGene00008245	fipr-10	FIP (Fungus-Induced Protein) Related [Source:UniProtKB/TrEMBL;Acc:Q7YX54]	2.012	1.00874	0.000602293	yes	up
WBGene00010085	F55B11.3	-	2.01	1.00694	1.23251e-13	yes	up
WBGene00003983	pes-10	Patterned expression site protein 10 [Source:UniProtKB/Swiss-Prot;Acc:P41991]	2.009	1.00639	0.0089585	yes	up
WBGene00017201	grsp-4	Glycine Rich Secreted Protein [Source:UniProtKB/TrEMBL;Acc:P91207]	2.006	1.00425	0.000430158	yes	up
WBGene00009573	F40E10.5	-	2.005	1.00349	0.00235999	yes	up
WBGene00012608	hphd-1	Hydroxyacid-oxoacid transhydrogenase, mitochondrial [Source:UniProtKB/Swiss-Prot;Acc:Q9U2M4]	2.005	1.00393	4.61696e-10	yes	up
WBGene00010007	F53H4.2	-	2.003	1.00235	7.45581e-08	yes	up
WBGene00008659	clec-151	C-type LECtin [Source:UniProtKB/TrEMBL;Acc:Q19313]	0.499	-1.00243	1.2685e-06	yes	down
WBGene00004185	pro-1	Pre-rRNA-processing protein pro-1 [Source:UniProtKB/Swiss-Prot;Acc:Q22006]	0.499	-1.00291	8.76149e-08	yes	down
WBGene00022888	rnh-1.1	RNase H [Source:UniProtKB/TrEMBL;Acc:Q09633]	0.499	-1.00206	2.51232e-08	yes	down
WBGene00013475	Y69E1A.3	Tyrosine-protein kinase [Source:UniProtKB/TrEMBL;Acc:Q9XW34]	0.498	-1.00609	0.00045898	yes	down
WBGene00007564	mrps-22	Mitochondrial Ribosomal Protein, Small [Source:UniProtKB/TrEMBL;Acc:Q9U3Q0]	0.498	-1.00695	3.79183e-05	yes	down
WBGene00044434	Y18H1A.15	-	0.498	-1.00469	3.40595e-05	yes	down
WBGene00016491	acdh-5	Acyl CoA DeHydrogenase [Source:UniProtKB/TrEMBL;Acc:O01502]	0.498	-1.00434	2.05521e-05	yes	down
WBGene00018980	F56F4.3	Transporter [Source:UniProtKB/TrEMBL;Acc:O01843]	0.497	-1.01013	0.00728885	yes	down
WBGene00022693	ZK250.10	-	0.497	-1.00872	0.00646043	yes	down
WBGene00019063	F58F12.3	-	0.497	-1.00807	0.00624438	yes	down
WBGene00019506	K07H8.5	-	0.497	-1.00733	0.00187425	yes	down
WBGene00006809	unc-77	-	0.495	-1.0137	0.0114704	yes	down
WBGene00019337	K02F6.3	-	0.495	-1.01418	0.000795871	yes	down
WBGene00010732	K10C3.5	-	0.495	-1.01425	1.12701e-13	yes	down
WBGene00016111	C25H3.1	-	0.494	-1.01619	0.00180755	yes	down
WBGene00007269	C03C10.2	Putative casein kinase I C03C10.2 [Source:UniProtKB/Swiss-Prot;Acc:P42169]	0.494	-1.01841	0.000838246	yes	down
WBGene00020072	R13H9.6	-	0.494	-1.01741	3.32783e-05	yes	down
WBGene00011951	T23F6.3	-	0.494	-1.01606	1.11028e-12	yes	down
WBGene00017050	D2024.1	-	0.493	-1.01977	0.00846482	yes	down
WBGene00015229	fbxa-125	F-box A protein [Source:UniProtKB/TrEMBL;Acc:O61822]	0.493	-1.02112	3.66026e-05	yes	down
WBGene00017264	F08F3.8	-	0.492	-1.02279	0.0024165	yes	down
WBGene00194816	ZK616.61	-	0.492	-1.02359	1.89209e-05	yes	down
WBGene00007454	C08F11.7	-	0.492	-1.02202	1.09093e-05	yes	down
WBGene00011612	T08D2.7	-	0.492	-1.02273	4.7545e-11	yes	down
WBGene00010446	K01A6.4	-	0.491	-1.0258	0.0079855	yes	down
WBGene00012953	fbxa-216	F-box A protein [Source:UniProtKB/TrEMBL;Acc:Q9XWD4]	0.491	-1.0271	0.000617723	yes	down
WBGene00015320	C02B8.1	-	0.49	-1.0293	0.00166893	yes	down
WBGene00021703	cpt-3	Carnitine Palmitoyl Transferase [Source:UniProtKB/TrEMBL;Acc:Q9N3N3]	0.49	-1.02899	0.000609192	yes	down
WBGene00016080	C24H12.11	-	0.49	-1.02782	0.000228632	yes	down
WBGene00021454	Y39F10A.3	-	0.489	-1.03149	0.00942632	yes	down
WBGene00004964	spe-10	Palmitoyltransferase spe-10 [Source:UniProtKB/Swiss-Prot;Acc:Q5FC64]	0.489	-1.0312	0.00137581	yes	down
WBGene00019991	R09H3.3	-	0.489	-1.03325	1.36708e-05	yes	down
WBGene00009956	F53B2.5	-	0.489	-1.03295	8.28657e-06	yes	down
WBGene00004958	spe-4	Presenilin spe-4 [Source:UniProtKB/Swiss-Prot;Acc:Q01608]	0.489	-1.03333	1.47261e-06	yes	down
WBGene00008661	F10G8.1	Tyrosine-protein phosphatase [Source:UniProtKB/TrEMBL;Acc:G8JZG5]	0.489	-1.03304	4.77403e-08	yes	down
WBGene00019461	K07A3.3	-	0.489	-1.0309	4.55506e-08	yes	down
WBGene00008383	D1081.5	-	0.489	-1.03214	7.63915e-09	yes	down
WBGene00195016	srpr-2.1	-	0.487	-1.03668	3.25342e-05	yes	down
WBGene00011173	acs-18	Fatty Acid CoA Synthetase family [Source:UniProtKB/TrEMBL;Acc:Q21872]	0.487	-1.03782	1.74681e-07	yes	down
WBGene00008725	F13A7.7	-	0.486	-1.04008	0.000211616	yes	down
WBGene00018359	F42G8.8	Serine/threonine-protein phosphatase [Source:UniProtKB/TrEMBL;Acc:O44507]	0.486	-1.04053	1.04015e-05	yes	down
WBGene00017755	zip-8	bZIP transcription factor 8 [Source:UniProtKB/Swiss-Prot;Acc:P46505]	0.486	-1.04223	1.06013e-11	yes	down
WBGene00022596	ZC395.4	-	0.485	-1.04436	0.000414086	yes	down
WBGene00008130	fbxa-140	F-box A protein [Source:UniProtKB/TrEMBL;Acc:O62104]	0.485	-1.043	2.09414e-05	yes	down
WBGene00004976	spe-41	TRP homologous cation channel protein; TRP-3 channel protein [Source:UniProtKB/TrEMBL;Acc:G5EF09]	0.485	-1.04333	1.0378e-08	yes	down
WBGene00009749	F46A8.6	-	0.484	-1.04615	0.00150478	yes	down
WBGene00009149	F26D2.10	-	0.484	-1.04569	0.000261266	yes	down
WBGene00008487	F01D4.3	-	0.483	-1.0485	0.00547689	yes	down
WBGene00000544	clp-3	CaLPain family [Source:UniProtKB/TrEMBL;Acc:Q9U2B2]	0.483	-1.05122	0.000115435	yes	down
WBGene00022431	set-33	SET (Trithorax/polycomb) domain containing [Source:UniProtKB/TrEMBL;Acc:Q8MXK5]	0.482	-1.05209	0.00516677	yes	down
WBGene00007230	C01G10.1	-	0.482	-1.05303	0.00457913	yes	down
WBGene00011467	decr-1.3	Probable 2,4-dienoyl-CoA reductase 3 [Source:UniProtKB/Swiss-Prot;Acc:Q22230]	0.482	-1.05304	5.86946e-05	yes	down
WBGene00003883	osm-1	Intraflagellar transport protein osm-1 [Source:UniProtKB/Swiss-Prot;Acc:Q22830]	0.482	-1.05296	1.07184e-05	yes	down
WBGene00018134	F37A4.4	Ankyrin repeat-containing protein F37A4.4 [Source:UniProtKB/Swiss-Prot;Acc:P41882]	0.482	-1.05432	3.8213e-07	yes	down
WBGene00018839	F54H5.2	-	0.481	-1.05633	0.0012616	yes	down
WBGene00020890	fbxa-202	F-box A protein [Source:UniProtKB/TrEMBL;Acc:O16696]	0.481	-1.05655	0.000577715	yes	down
WBGene00012499	Y24F12A.4	-	0.481	-1.05508	1.77524e-08	yes	down
WBGene00020289	T06C10.3	Tyrosine-protein kinase [Source:UniProtKB/TrEMBL;Acc:Q22243]	0.481	-1.05457	4.88392e-09	yes	down
WBGene00018108	F36H5.10	-	0.48	-1.05953	0.00898166	yes	down
WBGene00018895	F55F8.7	Protein-tyrosine-phosphatase [Source:UniProtKB/TrEMBL;Acc:P91345]	0.48	-1.05745	0.00012599	yes	down
WBGene00009738	hecw-1	E3 ubiquitin-protein ligase hecw-1 [Source:UniProtKB/Swiss-Prot;Acc:Q09291]	0.48	-1.05849	2.30161e-05	yes	down
WBGene00002193	kin-5	Tyrosine-protein kinase [Source:UniProtKB/TrEMBL;Acc:G5EC46]	0.479	-1.06222	3.42279e-08	yes	down
WBGene00017441	F13H8.8	-	0.478	-1.06424	0.000512797	yes	down
WBGene00021639	Y47G6A.13	-	0.478	-1.06586	5.32524e-05	yes	down
WBGene00009016	F21D9.2	-	0.478	-1.06448	4.09527e-05	yes	down
WBGene00011608	T08D2.3	-	0.478	-1.06479	8.57793e-10	yes	down
WBGene00014681	C25D7.14	-	0.477	-1.06823	0.00940862	yes	down
WBGene00018747	F53C3.3	-	0.477	-1.06909	0.00146892	yes	down
WBGene00022628	ZC513.3	-	0.477	-1.06653	0.0011731	yes	down
WBGene00008230	pfk-1.2	ATP-dependent 6-phosphofructokinase 2 [Source:UniProtKB/Swiss-Prot;Acc:Q27483]	0.477	-1.06853	3.00563e-07	yes	down
WBGene00007191	lgc-20	Ligand-Gated ion Channel [Source:UniProtKB/TrEMBL;Acc:A0A2K5ATQ0]	0.476	-1.07133	0.00858385	yes	down
WBGene00013823	Y116F11B.7	-	0.476	-1.06957	0.000942975	yes	down
WBGene00077636	Y46G5A.43	-	0.476	-1.07111	4.631e-08	yes	down
WBGene00013495	clec-236	-	0.475	-1.07494	0.00495841	yes	down
WBGene00015992	C18H2.5	-	0.475	-1.07297	0.00121724	yes	down
WBGene00016639	C44B12.6	-	0.475	-1.07455	0.000521416	yes	down
WBGene00010585	K05C4.9	-	0.475	-1.07546	1.51407e-06	yes	down
WBGene00014238	ZK1225.4	-	0.474	-1.07672	1.08038e-05	yes	down
WBGene00009489	F36G9.13	-	0.472	-1.08292	0.00765883	yes	down
WBGene00011478	T05D4.5	Major sperm protein [Source:UniProtKB/TrEMBL;Acc:O45751]	0.472	-1.08466	5.6456e-05	yes	down
WBGene00001475	fmi-1	FlaMIngo (Cadherin plus 7TM domain) homolog [Source:UniProtKB/TrEMBL;Acc:A0A0K3AUS4]	0.472	-1.08462	1.45791e-05	yes	down
WBGene00005792	srw-45	-	0.472	-1.0838	8.29858e-06	yes	down
WBGene00020841	T27A3.5	Tyrosine-protein phosphatase [Source:UniProtKB/TrEMBL;Acc:P91498]	0.472	-1.08196	1.23381e-07	yes	down
WBGene00045189	srpr-1.1	-	0.471	-1.08711	0.00235902	yes	down
WBGene00007611	C15H7.4	-	0.471	-1.08567	3.71614e-05	yes	down
WBGene00017411	F13A2.2	-	0.471	-1.08518	1.47697e-06	yes	down
WBGene00009708	F44G3.7	-	0.471	-1.08722	1.13701e-06	yes	down
WBGene00014870	Y37H9A.4	-	0.47	-1.09017	0.00717988	yes	down
WBGene00022685	ZK250.2	-	0.47	-1.08938	0.00517273	yes	down
WBGene00009471	F36D3.5	-	0.469	-1.09325	7.96419e-05	yes	down
WBGene00016800	C50C3.2	-	0.469	-1.09085	5.25413e-07	yes	down
WBGene00008010	C38D9.2	-	0.468	-1.09474	4.11381e-10	yes	down
WBGene00011619	T08G3.7	-	0.467	-1.09925	0.0108662	yes	down
WBGene00004903	snf-4	-	0.467	-1.0978	0.00725444	yes	down
WBGene00000023	abt-5	ABC Transporter family [Source:UniProtKB/TrEMBL;Acc:Q9XW49]	0.467	-1.099	2.56123e-06	yes	down
WBGene00001091	drh-2	-	0.467	-1.09777	2.39525e-07	yes	down
WBGene00014678	C15H7.2	-	0.466	-1.1019	0.00544393	yes	down
WBGene00006566	tgt-1	Queuine tRNA-ribosyltransferase catalytic subunit [Source:UniProtKB/Swiss-Prot;Acc:Q23623]	0.466	-1.10146	1.35925e-09	yes	down
WBGene00003889	osm-9	Olfactory channel [Source:UniProtKB/TrEMBL;Acc:G5EBV8]	0.465	-1.10363	0.00294456	yes	down
WBGene00009752	F46A8.9	-	0.465	-1.10562	0.000106717	yes	down
WBGene00019593	K09F6.10	-	0.465	-1.10571	2.84352e-05	yes	down
WBGene00235106	F08H9.15	-	0.465	-1.10335	2.92312e-07	yes	down
WBGene00017259	F08F1.9	-	0.465	-1.10614	2.59844e-07	yes	down
WBGene00271744	K09F6.15	-	0.464	-1.10846	0.00366862	yes	down
WBGene00007597	C15A11.2	-	0.463	-1.11197	0.000161457	yes	down
WBGene00007699	C24H11.1	Serine/threonine-protein phosphatase [Source:UniProtKB/TrEMBL;Acc:Q9U3P4]	0.463	-1.11189	5.54279e-05	yes	down
WBGene00011203	R10E4.7	-	0.463	-1.11007	4.94685e-05	yes	down
WBGene00014820	R09B3.6	-	0.462	-1.11422	2.42801e-05	yes	down
WBGene00008508	F01G10.5	-	0.462	-1.11384	4.25111e-07	yes	down
WBGene00020898	lido-16	Uncharacterized lin-8 family protein T28D9.9 [Source:UniProtKB/Swiss-Prot;Acc:Q10026]	0.461	-1.11586	0.00117634	yes	down
WBGene00012498	Y24F12A.3	-	0.461	-1.11638	1.97057e-05	yes	down
WBGene00044684	T08G11.2	-	0.461	-1.11848	1.23133e-05	yes	down
WBGene00012401	irld-57	Insulin/EGF-Receptor L Domain protein [Source:UniProtKB/TrEMBL;Acc:O45975]	0.46	-1.11943	0.00965228	yes	down
WBGene00019311	K02E7.6	-	0.46	-1.11952	0.000724452	yes	down
WBGene00016742	C48B6.4	-	0.46	-1.12046	0.000560571	yes	down
WBGene00019070	F58H7.5	-	0.46	-1.11947	8.02118e-05	yes	down
WBGene00014996	ZK1251.5	-	0.459	-1.12342	0.00512477	yes	down
WBGene00014755	F40F12.8	-	0.459	-1.12466	3.98687e-07	yes	down
WBGene00020966	W03A5.1	-	0.459	-1.12234	8.38772e-08	yes	down
WBGene00011379	T02E1.7	-	0.459	-1.1239	2.68081e-09	yes	down
WBGene00021605	Y46H3C.5	-	0.459	-1.12293	1.46639e-11	yes	down
WBGene00013440	nrps-1	NonRibosomal Peptide Synthetase [Source:UniProtKB/TrEMBL;Acc:Q95Q02]	0.458	-1.12638	0.00215543	yes	down
WBGene00013186	Y53H1C.3	-	0.457	-1.12931	0.00981197	yes	down
WBGene00016829	sre-54	Serpentine Receptor, class E (Epsilon) [Source:UniProtKB/TrEMBL;Acc:A3QMA4]	0.457	-1.13069	0.00828917	yes	down
WBGene00007248	catp-4	Sodium/potassium-transporting ATPase subunit alpha [Source:UniProtKB/TrEMBL;Acc:G5EFV6]	0.457	-1.12856	7.57093e-09	yes	down
WBGene00020116	moa-1	Modifier Of Apl-1 activity [Source:UniProtKB/TrEMBL;Acc:C3JXD8]	0.456	-1.13153	4.66044e-10	yes	down
WBGene00013617	fbxa-204	-	0.455	-1.13488	0.0119282	yes	down
WBGene00008631	F10A3.1	-	0.455	-1.13599	0.00893303	yes	down
WBGene00206362	B0041.11	-	0.455	-1.13607	1.19432e-10	yes	down
WBGene00044229	T03F6.8	-	0.454	-1.13833	0.00470957	yes	down
WBGene00016512	C38C3.3	-	0.454	-1.14042	3.30399e-12	yes	down
WBGene00011290	R102.3	-	0.453	-1.14176	0.00109554	yes	down
WBGene00021186	Y9D1A.1	-	0.452	-1.14703	2.83433e-09	yes	down
WBGene00017769	hmgs-1	Hydroxymethylglutaryl-CoA synthase [Source:UniProtKB/Swiss-Prot;Acc:P54871]	0.451	-1.15009	7.0872e-07	yes	down
WBGene00021007	W03F11.4	Protein-tyrosine-phosphatase [Source:UniProtKB/TrEMBL;Acc:O01777]	0.451	-1.14752	4.09344e-10	yes	down
WBGene00015661	C09H5.7	Serine/threonine-protein phosphatase [Source:UniProtKB/TrEMBL;Acc:O16334]	0.448	-1.15931	0.00502051	yes	down
WBGene00020293	nep-20	NEPrilysin metallopeptidase family [Source:UniProtKB/TrEMBL;Acc:O16652]	0.448	-1.15792	0.00140429	yes	down
WBGene00012249	W04E12.4	-	0.447	-1.16113	4.38009e-05	yes	down
WBGene00006409	hdl-2	Histidine Decarboxyase Like [Source:UniProtKB/TrEMBL;Acc:Q17874]	0.447	-1.16029	7.59234e-06	yes	down
WBGene00020117	R155.3	Protein-tyrosine-phosphatase [Source:UniProtKB/TrEMBL;Acc:O01923]	0.446	-1.16503	4.72478e-06	yes	down
WBGene00016327	C32E12.1	-	0.445	-1.16746	4.13601e-05	yes	down
WBGene00050919	C45G9.15	-	0.444	-1.17115	0.00587311	yes	down
WBGene00021485	Y40A1A.3	-	0.444	-1.17227	8.9989e-05	yes	down
WBGene00044004	C24A8.6	-	0.444	-1.1712	9.40334e-06	yes	down
WBGene00008092	gmeb-3	GMEB (Glucocorticoid Modulatory Element Binding protein) transcriptional regulator homolog [Source:UniProtKB/TrEMBL;Acc:Q18624]	0.443	-1.17509	8.1651e-05	yes	down
WBGene00011520	nhr-213	Nuclear hormone receptor family member nhr-213 [Source:UniProtKB/Swiss-Prot;Acc:O18048]	0.442	-1.17804	0.00101898	yes	down
WBGene00017553	nep-8	NEPrilysin metallopeptidase family [Source:UniProtKB/TrEMBL;Acc:A0A131MAS8]	0.442	-1.17829	0.000385578	yes	down
WBGene00016550	C40A11.7	-	0.442	-1.17652	3.86424e-08	yes	down
WBGene00044200	H37A05.4	LOW QUALITY PROTEIN: Uncharacterized protein CELE_H37A05.4 [Source:RefSeq peptide;Acc:NP_001024017]	0.442	-1.17798	9.89462e-10	yes	down
WBGene00001414	fer-1	Sperm vesicle fusion protein fer-1 [Source:UniProtKB/Swiss-Prot;Acc:Q17388]	0.441	-1.18135	5.61521e-12	yes	down
WBGene00016445	C35D10.8	-	0.44	-1.18413	5.34778e-06	yes	down
WBGene00019762	M03F8.3	-	0.44	-1.18364	6.44886e-08	yes	down
WBGene00018104	fbxb-53	F-box B protein [Source:UniProtKB/TrEMBL;Acc:H1ZUW1]	0.439	-1.18749	0.00153363	yes	down
WBGene00021110	W09C3.2	-	0.439	-1.18737	4.04534e-05	yes	down
WBGene00011231	R11A5.3	-	0.439	-1.18617	1.12789e-06	yes	down
WBGene00021265	Y22D7AR.12	-	0.437	-1.19487	3.21176e-05	yes	down
WBGene00012690	Y39B6A.31	-	0.436	-1.1985	0.000200205	yes	down
WBGene00009413	oac-19	O-ACyltransferase homolog [Source:UniProtKB/TrEMBL;Acc:O62230]	0.436	-1.19615	7.73122e-05	yes	down
WBGene00019150	H04J21.1	-	0.435	-1.20084	7.10931e-05	yes	down
WBGene00016516	C38C3.8	-	0.434	-1.20347	0.00223589	yes	down
WBGene00012618	dct-10	-	0.434	-1.20276	0.000179557	yes	down
WBGene00021632	Y47D9A.5	-	0.432	-1.21032	0.00393927	yes	down
WBGene00007213	C01A2.1	-	0.431	-1.21579	0.00575682	yes	down
WBGene00020010	R11G1.1	-	0.431	-1.21501	0.00560786	yes	down
WBGene00021016	W03G9.5	-	0.431	-1.21566	0.00110497	yes	down
WBGene00022085	Y69A2AR.14	-	0.431	-1.21533	0.000919107	yes	down
WBGene00044149	T24D5.6	-	0.431	-1.21338	1.54434e-07	yes	down
WBGene00012151	VH15N14R.1	-	0.431	-1.21398	1.10299e-10	yes	down
WBGene00009866	F49C5.3	-	0.428	-1.22548	0.00129467	yes	down
WBGene00008497	F01D5.7	-	0.428	-1.22596	0.000129359	yes	down
WBGene00014904	Y49E10.26	-	0.428	-1.22276	1.85428e-06	yes	down
WBGene00018235	F40E12.2	LOW QUALITY PROTEIN: Uncharacterized protein CELE_F40E12.2 [Source:RefSeq peptide;Acc:NP_001352250]	0.427	-1.22829	8.30736e-05	yes	down
WBGene00009592	F40F12.3	-	0.427	-1.22661	6.40834e-13	yes	down
WBGene00219570	linc-82	-	0.426	-1.22949	0.00680193	yes	down
WBGene00017219	F07F6.7	-	0.425	-1.23363	0.00510125	yes	down
WBGene00020988	W03D8.7	-	0.425	-1.23553	0.00306114	yes	down
WBGene00009324	ttbk-3	Tau TuBulin Kinase [Source:UniProtKB/TrEMBL;Acc:A0A061ACJ5]	0.424	-1.23793	0.00780726	yes	down
WBGene00012689	Y39B6A.30	-	0.424	-1.23854	3.68758e-08	yes	down
WBGene00017392	basl-2	-	0.422	-1.24456	0.003702	yes	down
WBGene00008646	F10C2.5	alpha-1,2-Mannosidase [Source:UniProtKB/TrEMBL;Acc:P90830]	0.422	-1.24337	0.00133969	yes	down
WBGene00000485	che-3	Cytoplasmic dynein 2 heavy chain 1 [Source:UniProtKB/Swiss-Prot;Acc:Q19542]	0.421	-1.24723	0.000970132	yes	down
WBGene00011088	kmo-2	Kynurenine 3-MonoOxygenase [Source:UniProtKB/TrEMBL;Acc:Q21794]	0.421	-1.24807	0.000374111	yes	down
WBGene00015990	C18H2.3	-	0.42	-1.25197	0.0107107	yes	down
WBGene00012785	Y43C5B.2	Tyrosine-protein kinase [Source:UniProtKB/TrEMBL;Acc:Q9XXE5]	0.42	-1.25059	0.00935624	yes	down
WBGene00010072	F54F12.1	Protein-tyrosine-phosphatase [Source:UniProtKB/TrEMBL;Acc:O17889]	0.42	-1.25164	1.48609e-06	yes	down
WBGene00010821	M01G12.7	-	0.419	-1.25435	0.00517719	yes	down
WBGene00019592	K09F6.9	-	0.419	-1.25616	3.70292e-06	yes	down
WBGene00009942	F52F12.9	-	0.418	-1.25992	0.000306893	yes	down
WBGene00018493	F46F5.1	-	0.417	-1.26161	0.000187999	yes	down
WBGene00022890	fbxa-224	F-box A protein 224 [Source:UniProtKB/Swiss-Prot;Acc:Q09336]	0.415	-1.26991	0.00531308	yes	down
WBGene00015241	B0524.2	-	0.413	-1.27411	0.0055062	yes	down
WBGene00009893	F49E11.7	Serine/threonine-protein phosphatase [Source:UniProtKB/TrEMBL;Acc:Q27500]	0.413	-1.27663	0.00107605	yes	down
WBGene00020388	T10B5.2	-	0.413	-1.27654	4.41522e-06	yes	down
WBGene00004342	rfs-1	RAD51-like protein 1 [Source:UniProtKB/Swiss-Prot;Acc:P34348]	0.412	-1.27764	0.0118538	yes	down
WBGene00021671	Y48G1BM.6	-	0.412	-1.27963	4.0432e-08	yes	down
WBGene00009473	F36D3.8	-	0.409	-1.29073	0.00233114	yes	down
WBGene00013586	Y80D3A.8	-	0.409	-1.28846	0.000108422	yes	down
WBGene00020659	T21G5.1	Tyrosine-protein kinase [Source:UniProtKB/TrEMBL;Acc:O02064]	0.409	-1.29011	1.83497e-06	yes	down
WBGene00015306	C01G5.4	-	0.407	-1.29712	9.42147e-05	yes	down
WBGene00004907	snf-8	-	0.406	-1.299	0.00991936	yes	down
WBGene00015421	C04E6.4	-	0.406	-1.30123	0.00516017	yes	down
WBGene00020533	T16A1.2	-	0.405	-1.30437	0.00321899	yes	down
WBGene00019335	K02F6.1	-	0.405	-1.3053	0.00039947	yes	down
WBGene00015456	C04G6.6	-	0.405	-1.30502	4.32699e-05	yes	down
WBGene00021382	Y37F4.1	-	0.405	-1.30252	4.65536e-06	yes	down
WBGene00020627	T20F5.5	-	0.402	-1.31455	0.00211207	yes	down
WBGene00022079	Y69A2AR.8	-	0.402	-1.31652	2.66278e-06	yes	down
WBGene00017035	D1065.3	-	0.4	-1.3213	0.000430005	yes	down
WBGene00019169	H06I04.5	Protein-tyrosine-phosphatase [Source:UniProtKB/TrEMBL;Acc:Q9N5P3]	0.398	-1.32784	7.39573e-06	yes	down
WBGene00018850	gpx-8	Glutathione PeroXidase [Source:UniProtKB/TrEMBL;Acc:Q9N5S2]	0.395	-1.34125	0.00708724	yes	down
WBGene00001555	gcy-35	Soluble guanylate cyclase gcy-35 [Source:UniProtKB/Swiss-Prot;Acc:O02298]	0.394	-1.34209	0.00335198	yes	down
WBGene00011174	acs-23	-	0.392	-1.35091	0.0118824	yes	down
WBGene00014155	ZK930.5	-	0.391	-1.35554	0.000702966	yes	down
WBGene00195226	ZC404.16	-	0.388	-1.36759	0.00506933	yes	down
WBGene00009271	glna-3	Putative glutaminase 3 [Source:UniProtKB/Swiss-Prot;Acc:Q93650]	0.388	-1.36716	1.69926e-09	yes	down
WBGene00015573	C07G1.7	-	0.387	-1.36858	4.56142e-10	yes	down
WBGene00269436	F13A2.14	-	0.385	-1.37864	0.00162638	yes	down
WBGene00012870	Y45F10B.2	-	0.381	-1.39137	0.010383	yes	down
WBGene00044003	Y41E3.18	-	0.377	-1.40758	0.00626089	yes	down
WBGene00010898	nphp-1	Nephrocystin-1-like protein [Source:UniProtKB/Swiss-Prot;Acc:O17972]	0.376	-1.41243	0.00932195	yes	down
WBGene00017629	F20B6.5	-	0.375	-1.41419	0.00663153	yes	down
WBGene00018356	islo-1	Interactor with SLO-1 [Source:UniProtKB/TrEMBL;Acc:O44513]	0.375	-1.41391	0.000201469	yes	down
WBGene00013452	Y67A10A.3	-	0.375	-1.4146	4.72987e-05	yes	down
WBGene00019912	R06B10.1	-	0.375	-1.41452	4.22424e-08	yes	down
WBGene00020419	acdh-4	Acyl CoA DeHydrogenase [Source:UniProtKB/TrEMBL;Acc:A0A0K3AQR2]	0.372	-1.4263	2.12106e-10	yes	down
WBGene00020381	T09B4.7	-	0.371	-1.42871	0.00964671	yes	down
WBGene00008821	best-12	Bestrophin homolog 12 [Source:UniProtKB/Swiss-Prot;Acc:O45363]	0.371	-1.4309	0.000106437	yes	down
WBGene00012679	Y39B6A.18	-	0.366	-1.44837	0.000530023	yes	down
WBGene00016461	C35E7.9	Major sperm protein [Source:UniProtKB/TrEMBL;Acc:O61765]	0.365	-1.45476	0.000533827	yes	down
WBGene00019136	F59H6.5	ATP-dependent DNA helicase [Source:UniProtKB/TrEMBL;Acc:Q9N5Q7]	0.364	-1.45839	5.51441e-06	yes	down
WBGene00009465	F36D1.6	-	0.363	-1.46113	0.00798889	yes	down
WBGene00018608	F48E3.9	-	0.362	-1.46666	0.0116372	yes	down
WBGene00011260	cnnm-5	Metal transporter cnnm-5 [Source:UniProtKB/Swiss-Prot;Acc:G5ED05]	0.362	-1.46508	4.79765e-07	yes	down
WBGene00019806	R01B10.4	Post-GPI attachment to proteins factor 3 [Source:UniProtKB/TrEMBL;Acc:O61975]	0.361	-1.46996	4.229e-07	yes	down
WBGene00014201	ZK1053.6	-	0.358	-1.4838	3.05525e-06	yes	down
WBGene00044541	K09H11.11	-	0.355	-1.49519	0.00373872	yes	down
WBGene00007266	C03A3.1	-	0.352	-1.50615	0.00311801	yes	down
WBGene00045108	H01G02.4	-	0.349	-1.51686	0.0104524	yes	down
WBGene00013953	ZK262.8	-	0.349	-1.52036	0.000539535	yes	down
WBGene00018252	F40H3.6	-	0.349	-1.51718	6.48479e-12	yes	down
WBGene00012573	Y37H2C.1	-	0.347	-1.52583	0.00704434	yes	down
WBGene00021793	Y52D5A.2	Tyrosine-protein kinase [Source:UniProtKB/TrEMBL;Acc:Q9N4S6]	0.344	-1.53889	0.00683056	yes	down
WBGene00020977	oac-52	O-ACyltransferase homolog [Source:UniProtKB/TrEMBL;Acc:O45884]	0.343	-1.54316	0.00420738	yes	down
WBGene00019951	R08C7.8	Serine/threonine-protein phosphatase [Source:UniProtKB/TrEMBL;Acc:Q21840]	0.342	-1.54593	9.35177e-06	yes	down
WBGene00009846	F48F5.2	-	0.342	-1.54925	1.89238e-09	yes	down
WBGene00219701	anr-34	-	0.339	-1.56008	0.00979938	yes	down
WBGene00008658	clec-152	-	0.339	-1.56163	1.65497e-05	yes	down
WBGene00007461	C08F11.14	-	0.339	-1.56214	2.04618e-06	yes	down
WBGene00219303	Y13C8A.4	-	0.337	-1.56915	2.74976e-08	yes	down
WBGene00021287	Y24D9B.1	-	0.332	-1.58873	6.78736e-08	yes	down
WBGene00008935	F18C12.4	-	0.329	-1.60582	0.00665644	yes	down
WBGene00012008	T25B9.2	Serine/threonine-protein phosphatase [Source:UniProtKB/TrEMBL;Acc:Q27528]	0.328	-1.60834	0.000251285	yes	down
WBGene00008870	F15H9.1	-	0.326	-1.61795	0.00218245	yes	down
WBGene00012120	T28C6.5	-	0.325	-1.62048	5.72172e-06	yes	down
WBGene00013153	Y53F4B.6	-	0.318	-1.65511	0.00258288	yes	down
WBGene00018394	F43E2.6	-	0.31	-1.68883	3.49435e-06	yes	down
WBGene00020118	R155.4	-	0.309	-1.69335	0.00316912	yes	down
WBGene00020598	T20B6.2	-	0.308	-1.69755	0.000276473	yes	down
WBGene00007723	C25F9.2	-	0.305	-1.71504	9.88638e-05	yes	down
WBGene00013513	Y71A12C.2	-	0.302	-1.72833	0.00190264	yes	down
WBGene00014977	ZC15.4	-	0.296	-1.75785	1.15072e-05	yes	down
WBGene00014914	Y52B11A.11	-	0.293	-1.77087	1.42136e-05	yes	down
WBGene00016527	fbxa-47	F-box A protein [Source:UniProtKB/TrEMBL;Acc:Q9N5W8]	0.291	-1.78173	0.000282792	yes	down
WBGene00044435	Y20F4.8	-	0.288	-1.79693	0.000637011	yes	down
WBGene00021990	Y59E1B.1	-	0.285	-1.81228	0.00531339	yes	down
WBGene00020978	W03B1.9	-	0.283	-1.82337	5.46608e-07	yes	down
WBGene00019556	K09C6.2	-	0.281	-1.83258	1.15008e-08	yes	down
WBGene00219322	C33C12.12	-	0.277	-1.85395	0.00310636	yes	down
WBGene00005586	sri-74	Serpentine Receptor, class I [Source:UniProtKB/TrEMBL;Acc:O44840]	0.275	-1.86462	0.0095196	yes	down
WBGene00044300	D1022.9	-	0.273	-1.87528	4.35579e-06	yes	down
WBGene00012267	W04G5.7	-	0.26	-1.94286	0.0115615	yes	down
WBGene00014728	E03A3.1	-	0.256	-1.96411	8.57259e-07	yes	down
WBGene00009402	F35C11.3	-	0.252	-1.99047	1.83446e-08	yes	down
WBGene00013049	Y50E8A.6	Glycerol-3-phosphate dehydrogenase [Source:UniProtKB/TrEMBL;Acc:Q9NAF2]	0.242	-2.04752	0.00583551	yes	down
WBGene00012268	W04G5.8	-	0.233	-2.09926	1.39052e-05	yes	down
WBGene00019310	K02E7.5	-	0.232	-2.10924	0.00999716	yes	down
WBGene00007222	C01F6.2	-	0.216	-2.21413	1.18684e-10	yes	down
WBGene00010030	F54B11.7	-	0.204	-2.29499	0.0032258	yes	down
WBGene00019190	H12I13.1	-	0.15	-2.74069	0.0042709	yes	down
WBGene00013705	Y106G6E.1	-	0.146	-2.7726	0.000344517	yes	down
WBGene00006109	str-44	Seven TM Receptor [Source:UniProtKB/TrEMBL;Acc:Q18571]	0.142	-2.81328	0.00804719	yes	down
WBGene00002102	ins-19	INSulin related [Source:UniProtKB/TrEMBL;Acc:Q71UE4]	0.136	-2.87391	0.000447844	yes	down
WBGene00021577	Y46B2A.2	ATP-dependent DNA helicase [Source:UniProtKB/TrEMBL;Acc:Q9N4X4]	0.125	-3.00123	0.00541893	yes	down
WBGene00001532	gcy-5	Receptor-type guanylate cyclase gcy-5 [Source:UniProtKB/Swiss-Prot;Acc:Q23682]	0.117	-3.09422	0.0100938	yes	down
WBGene00010804	M01E5.1	-	0.113	-3.14053	0.00223673	yes	down
WBGene00011963	T23G5.3	-	0.092	-3.43515	9.16645e-09	yes	down
WBGene00021188	Y13C8A.1	-	0.088	-3.51407	8.1508e-06	yes	down
WBGene00044361	K09F6.11	-	0.034	-4.87056	0.00294044	yes	down
WBGene00206528	Y53H1A.7	-	0.021	-5.5573	0.000203202	yes	down
WBGene00014403	F56H6.14	-	0.015	-6.03885	1.68364e-05	yes	down
WBGene00007501	apc-17	Anaphase Promoting Complex see also mat [Source:UniProtKB/TrEMBL;Acc:Q17883]	0.009	-6.84709	1.33482e-06	yes	down
