# Supplementary material for: Supplementation with Queen Bee Larva Powder Extended the Longevity of Caenorhabditis elegans
Source: Nutrients. 2022 Sep 24;14(19):3976. doi: 10.3390/nu14193976 (PMC9573043; doi:10.3390/nu14193976)
Supplement: Supplementary file 1 [file nutrients-14-03976-s001.zip › Supplementary Table S4.xlsx]

## Sheet: 基因集GO分类统计表
Supplementary Table S4. Results of GO analysis
GO ID	Description	Term Type	C14VSS14 num	Gene ID	Gene name
GO:0140299	small molecule sensor activity	molecular_function	1	WBGene00001555	gcy-35
GO:0140110	transcription regulator activity	molecular_function	11	WBGene00003957;WBGene00017755;WBGene00019563;WBGene00011520;WBGene00000701;WBGene00000700;WBGene00009221;WBGene00008092;WBGene00008640;WBGene00000718;WBGene00003959	pcp-2;zip-8;K09C6.9;nhr-213;col-127;col-126;acs-2;gmeb-3;F10B5.3;col-145;pcp-4
GO:0099080	supramolecular complex	cellular_component	4	WBGene00008508;WBGene00000485;WBGene00002055;WBGene00011951	F01G10.5;che-3;ifc-1;T23F6.3
GO:0098772	molecular function regulator	molecular_function	15	WBGene00016445;WBGene00017219;WBGene00021095;WBGene00017259;WBGene00020017;WBGene00017937;WBGene00016639;WBGene00021731;WBGene00002102;WBGene00002114;WBGene00016523;WBGene00009708;WBGene00015320;WBGene00011330;WBGene00002091	C35D10.8;F07F6.7;mlt-8;F08F1.9;R12A1.3;F30H5.3;C44B12.6;Y49G5A.1;ins-19;ins-31;C39B5.5;F44G3.7;C02B8.1;T01D3.6;ins-8
GO:0098754	detoxification	biological_process	6	WBGene00004932;WBGene00011530;WBGene00015841;WBGene00018850;WBGene00019846;WBGene00007516	sod-3;T06D8.10;skpo-2;gpx-8;gpx-7;gpx-5
GO:0071840	cellular component organization or biogenesis	biological_process	50	WBGene00017420;WBGene00001581;WBGene00000659;WBGene00001070;WBGene00022693;WBGene00004062;WBGene00021577;WBGene00012516;WBGene00000613;WBGene00000758;WBGene00000756;WBGene00000634;WBGene00000752;WBGene00001066;WBGene00001156;WBGene00000485;WBGene00011963;WBGene00006587;WBGene00014914;WBGene00010732;WBGene00000751;WBGene00019495;WBGene00004958;WBGene00000649;WBGene00004394;WBGene00022177;WBGene000…	F13B9.2;gfi-1;col-84;dpy-8;ZK250.10;pmp-5;Y46B2A.2;sqst-4;col-36;col-185;col-183;col-58;col-179;dpy-4;ech-7;che-3;T23G5.3;tnt-2;Y52B11A.11;K10C3.5;col-178;sdz-24;spe-4;col-73;rol-1;Y71H2AM.12;dpy-7;col-71;osm-1;C40A11.7;C25F9.2;F59H6.5;fer-1;col-90;nphp-1;col-135;col-14;col-17;col-44;F01G10.5;bli-1;spe-10;pfk-1.2;M03F8.3;H12I13.1;H42K12.3;rfs-1;col-123;col-120;F46A8.9
GO:0065007	biological regulation	biological_process	121	WBGene00017392;WBGene00004127;WBGene00007454;WBGene00018572;WBGene00021731;WBGene00007903;WBGene00006587;WBGene00011612;WBGene00022693;WBGene00003096;WBGene00006930;WBGene00009708;WBGene00014870;WBGene00006409;WBGene00022177;WBGene00020659;WBGene00007723;WBGene00008508;WBGene00012039;WBGene00008092;WBGene00001475;WBGene00015046;WBGene00007191;WBGene00010277;WBGene00017259;WBGene00007282;WBGene000…	basl-2;abu-12;C08F11.7;lin-42;Y49G5A.1;lgc-21;tnt-2;T08D2.7;ZK250.10;lys-7;vit-6;F44G3.7;Y37H9A.4;hdl-2;Y71H2AM.12;T21G5.1;C25F9.2;F01G10.5;T26E3.6;gmeb-3;fmi-1;nlp-34;lgc-20;F58G6.7;F08F1.9;clec-223;K09C6.2;srpr-1.1;ins-8;C17F4.3;F13B9.2;mlt-8;T01D3.6;T06E4.8;T06E4.9;che-3;nlp-24;unc-77;T16G12.1;Y52B11A.11;sdz-24;lipl-5;dpy-5;osm-9;F41E6.11;gcy-35;nhr-213;fbxa-125;hecw-1;pro-1;W03A5.1;Y52D5A.2;r…
GO:0060089	molecular transducer activity	molecular_function	22	WBGene00006419;WBGene00007191;WBGene00005792;WBGene00008631;WBGene00005005;WBGene00001475;WBGene00007903;WBGene00044004;WBGene00020191;WBGene00007230;WBGene00007565;WBGene00011619;WBGene00012251;WBGene00001532;WBGene00009471;WBGene00004185;WBGene00007282;WBGene00020966;WBGene00012253;WBGene00009149;WBGene00017035;WBGene00015911	oac-39;lgc-20;srw-45;F10A3.1;spp-20;fmi-1;lgc-21;C24A8.6;clec-53;C01G10.1;clec-48;T08G3.7;clec-49;gcy-5;F36D3.5;pro-1;clec-223;W03A5.1;clec-50;F26D2.10;D1065.3;C17F4.3
GO:0051704	multi-organism process	biological_process	91	WBGene00012727;WBGene00001754;WBGene00008493;WBGene00008492;WBGene00008495;WBGene00008494;WBGene00001692;WBGene00001693;WBGene00018760;WBGene00008244;WBGene00008245;WBGene00018643;WBGene00010123;WBGene00010124;WBGene00010125;WBGene00010128;WBGene00009397;WBGene00020659;WBGene00016943;WBGene00003099;WBGene00017962;WBGene00003095;WBGene00003096;WBGene00011584;WBGene00010050;WBGene00016670;WBGene000…	Y39G8B.7;gst-6;F01D5.2;F01D5.1;F01D5.5;F01D5.3;grd-3;grd-4;irg-3;fipr-11;fipr-10;drd-50;F55G11.2;F55G11.4;dod-22;F55G11.8;clec-66;T21G5.1;acdh-1;lys-10;fbxa-72;lys-6;lys-7;clec-15;F54D5.4;ilys-3;C14C6.5;fipr-8;cnc-6;clec-169;F10A3.4;F10A3.1;aqp-1;ilys-2;lipl-5;T05E12.6;ZK673.1;gcy-35;fipr-7;fipr-4;F35E12.6;cnc-1;cnc-2;T24B8.5;ssp-37;fipr-5;fipr-9;Y52D5A.2;F17E9.4;C17H12.6;C17H12.8;clec-82;clec-13…
GO:0051179	localization	biological_process	46	WBGene00017420;WBGene00007248;WBGene00021095;WBGene00004062;WBGene00007269;WBGene00007191;WBGene00009956;WBGene00012573;WBGene00004986;WBGene00000485;WBGene00000169;WBGene00000023;WBGene00006809;WBGene00007903;WBGene00014914;WBGene00004232;WBGene00006930;WBGene00010277;WBGene00018980;WBGene00014201;WBGene00004958;WBGene00003889;WBGene00004877;WBGene00022177;WBGene00003883;WBGene00004976;WBGene000…	F13B9.2;catp-4;mlt-8;pmp-5;C03C10.2;lgc-20;F53B2.5;Y37H2C.1;spp-1;che-3;aqp-1;abt-5;unc-77;lgc-21;Y52B11A.11;ptr-18;vit-6;F58G6.7;F56F4.3;ZK1053.6;spe-4;osm-9;smf-2;Y71H2AM.12;osm-1;spe-41;nphp-1;lpr-5;lpr-4;cnnm-5;F01G10.5;F13D12.6;M162.5;F07F6.7;spe-10;H23N18.5;vit-3;vit-1;T22F3.11;K09C6.2;C03B1.13;pst-1;Y19D10A.8;F46A8.9;vit-5;vit-4
GO:0050896	response to stimulus	biological_process	134	WBGene00012727;WBGene00022693;WBGene00001754;WBGene00008493;WBGene00008492;WBGene00008495;WBGene00008494;WBGene00001692;WBGene00001693;WBGene00011612;WBGene00018760;WBGene00008244;WBGene00008245;WBGene00020191;WBGene00018643;WBGene00010123;WBGene00010124;WBGene00010125;WBGene00219216;WBGene00010128;WBGene00009397;WBGene00020659;WBGene00016943;WBGene00007723;WBGene00017962;WBGene00003095;WBGene000…	Y39G8B.7;ZK250.10;gst-6;F01D5.2;F01D5.1;F01D5.5;F01D5.3;grd-3;grd-4;T08D2.7;irg-3;fipr-11;fipr-10;clec-53;drd-50;F55G11.2;F55G11.4;dod-22;K08D10.14;F55G11.8;clec-66;T21G5.1;acdh-1;C25F9.2;fbxa-72;lys-6;lys-7;clec-15;skpo-2;F54D5.4;ilys-3;ins-8;scl-1;gst-28;T06D8.10;T06E4.8;T06E4.9;clec-169;F10A3.4;gpx-5;F10A3.1;aqp-1;lin-42;gst-10;ilys-2;sdz-24;lipl-5;T05E12.6;osm-9;ZK673.1;cdr-1;F41E6.11;lec-9;g…
GO:0048511	rhythmic process	biological_process	1	WBGene00018572	lin-42
GO:0045735	nutrient reservoir activity	molecular_function	5	WBGene00006927;WBGene00006930;WBGene00006925;WBGene00006929;WBGene00006928	vit-3;vit-6;vit-1;vit-5;vit-4
GO:0045202	synapse	cellular_component	4	WBGene00007191;WBGene00007903;WBGene00044004;WBGene00004958	lgc-20;lgc-21;C24A8.6;spe-4
GO:0045182	translation regulator activity	molecular_function	1	WBGene00015229	fbxa-125
GO:0044464	cell part	cellular_component	216	WBGene00017392;WBGene00007454;WBGene00021639;WBGene00006109;WBGene00003104;WBGene00019806;WBGene00006809;WBGene00007191;WBGene00002013;WBGene00001564;WBGene00007699;WBGene00021072;WBGene00001758;WBGene00008497;WBGene00008496;WBGene00016669;WBGene00007903;WBGene00006587;WBGene00011612;WBGene00015700;WBGene00004232;WBGene00014870;WBGene00006636;WBGene00007605;WBGene00006409;WBGene00000544;WBGene000…	basl-2;C08F11.7;Y47G6A.13;str-44;mab-7;R01B10.4;unc-77;lgc-20;hsp-12.6;icl-1;C24H11.1;W07B8.4;gst-10;F01D5.7;F01D5.6;ilys-2;lgc-21;tnt-2;T08D2.7;asp-9;ptr-18;Y37H9A.4;tsp-10;hrg-7;hdl-2;clp-3;sod-3;Y71H2AM.12;T21G5.1;glf-1;R08C7.8;asp-13;nrps-1;T26E3.6;Y11D7A.9;fmi-1;fmo-1;Y48G1C.13;gpdh-1;ttr-40;F08F1.9;Y50E8A.6;alh-13;ZK616.61;vit-1;lido-16;K09C6.2;sdz-24;pst-1;C35E7.9;C17F4.3;F13B9.2;clec-223;…
GO:0044456	synapse part	cellular_component	1	WBGene00014870	Y37H9A.4
GO:0044425	membrane part	cellular_component	422	WBGene00019806;WBGene00021731;WBGene00007516;WBGene00008497;WBGene00008496;WBGene00008244;WBGene00004232;WBGene00009708;WBGene00009846;WBGene00020010;WBGene00012039;WBGene00009942;WBGene00017969;WBGene00001475;WBGene00001476;WBGene00010957;WBGene00000673;WBGene00017228;WBGene00009016;WBGene00017560;WBGene00015911;WBGene00000659;WBGene00014063;WBGene00000653;WBGene00000657;WBGene00000656;WBGene000…	R01B10.4;Y49G5A.1;gpx-5;F01D5.7;F01D5.6;fipr-11;ptr-18;F44G3.7;F48F5.2;R11G1.1;T26E3.6;F52F12.9;F32A5.3;fmi-1;fmo-1;nduo-6;col-98;F07G11.1;F21D9.2;F18C5.5;C17F4.3;col-84;clec-143;col-77;col-81;col-80;col-79;col-139;sqst-4;col-137;col-138;col-143;col-144;col-141;col-142;col-145;col-146;che-3;T22G5.1;unc-77;tsp-10;F49F1.18;hhat-1;ZK1053.6;osm-9;Y53H1C.3;osm-1;col-51;col-50;F18C12.4;col-45;col-46;co…
GO:0044422	organelle part	cellular_component	56	WBGene00017420;WBGene00011088;WBGene00004062;WBGene00022642;WBGene00002055;WBGene00012433;WBGene00009956;WBGene00010966;WBGene00008497;WBGene00013153;WBGene00004098;WBGene00000485;WBGene00000024;WBGene00019190;WBGene00006587;WBGene00016669;WBGene00007564;WBGene00010166;WBGene00044003;WBGene00004232;WBGene00019619;WBGene00014870;WBGene00004185;WBGene00004877;WBGene00007210;WBGene00009904;WBGene000…	F13B9.2;kmo-2;pmp-5;lipl-5;ifc-1;Y11D7A.9;F53B2.5;nduo-3;F01D5.7;Y53F4B.6;pqn-2;che-3;abu-1;H12I13.1;tnt-2;ilys-2;mrps-22;gmd-2;Y41E3.18;ptr-18;asp-14;Y37H9A.4;pro-1;smf-2;agmo-1;F49E12.12;spe-4;ech-7;sod-3;ilys-5;T23F6.3;osm-1;glf-1;R01B10.4;fer-1;col-90;nphp-1;fmo-1;apc-17;Y48G1C.13;F01G10.5;nduo-6;T08D2.3;ndfl-4;M03F8.3;ZK616.61;vit-1;his-55;lipl-2;sdz-24;pst-1;rfs-1;B0348.2;H10E21.4;ilys-3;K0…
GO:0044421	extracellular region part	cellular_component	68	WBGene00001074;WBGene00000659;WBGene00004742;WBGene00021072;WBGene00020283;WBGene00011330;WBGene00006952;WBGene00000731;WBGene00000713;WBGene00007535;WBGene00000613;WBGene00001070;WBGene00000756;WBGene00000634;WBGene00000603;WBGene00009895;WBGene00009892;WBGene00013076;WBGene00000649;WBGene00016669;WBGene00007516;WBGene00015841;WBGene00007397;WBGene00000752;WBGene00023485;WBGene00003055;WBGene000…	dpy-13;col-84;scl-1;W07B8.4;T06A4.3;T01D3.6;wrt-6;col-158;col-140;ttr-19;col-36;dpy-8;col-183;col-58;col-14;scl-2;scl-11;Y51A2D.8;col-73;ilys-2;gpx-5;skpo-2;C07A4.2;col-179;ttr-49;lon-1;wrt-4;lon-3;wrt-8;scl-6;scl-7;F44G3.7;col-178;cpr-5;cpr-4;cpr-6;ilys-5;ttr-18;rol-6;rol-1;dpy-7;col-71;R12A1.3;col-19;cut-1;spp-13;cnc-2;col-135;dpy-4;col-8;vap-1;col-17;col-44;sqt-3;asp-13;bli-1;ttr-40;scl-13;sqt…
GO:0044217	other organism part	cellular_component	8	WBGene00019563;WBGene00017259;WBGene00011520;WBGene00000701;WBGene00000700;WBGene00019190;WBGene00000718;WBGene00015320	K09C6.9;F08F1.9;nhr-213;col-127;col-126;H12I13.1;col-145;C02B8.1
GO:0043226	organelle	cellular_component	126	WBGene00007454;WBGene00021639;WBGene00006109;WBGene00019806;WBGene00008092;WBGene00001564;WBGene00007699;WBGene00012008;WBGene00011612;WBGene00015700;WBGene00007605;WBGene00004932;WBGene00022177;WBGene00019154;WBGene00019951;WBGene00010769;WBGene00012039;WBGene00001476;WBGene00189949;WBGene00017881;WBGene00017259;WBGene00013049;WBGene00011938;WBGene00194816;WBGene00006925;WBGene00020898;WBGene000…	C08F11.7;Y47G6A.13;str-44;R01B10.4;gmeb-3;icl-1;C24H11.1;T25B9.2;T08D2.7;asp-9;hrg-7;sod-3;Y71H2AM.12;glf-1;R08C7.8;asah-1;T26E3.6;fmo-1;Y48G1C.13;asp-13;F08F1.9;Y50E8A.6;alh-13;ZK616.61;vit-1;lido-16;K09C6.2;pst-1;C35E7.9;F13B9.2;kmo-2;pmp-5;sqst-4;col-145;F35C11.3;F49E11.7;pcp-2;che-3;pcp-4;lin-42;hhat-1;lipl-5;C07G1.7;osm-9;osm-1;cdr-1;mpst-2;lec-9;F42G8.8;nhr-213;col-127;col-126;ugt-17;pro-1;…
GO:0040011	locomotion	biological_process	13	WBGene00017392;WBGene00008508;WBGene00012785;WBGene00022177;WBGene00020659;WBGene00001555;WBGene00020289;WBGene00004964;WBGene00014914;WBGene00001414;WBGene00002193;WBGene00008487;WBGene00001532	basl-2;F01G10.5;Y43C5B.2;Y71H2AM.12;T21G5.1;gcy-35;T06C10.3;spe-10;Y52B11A.11;fer-1;kin-5;F01D4.3;gcy-5
GO:0032991	protein-containing complex	cellular_component	123	WBGene00000672;WBGene00000678;WBGene00008497;WBGene00008496;WBGene00006587;WBGene00014870;WBGene00000648;WBGene00000649;WBGene00000647;WBGene00189949;WBGene00017259;WBGene00013049;WBGene00194816;WBGene00001074;WBGene00000659;WBGene00019762;WBGene00001070;WBGene00000653;WBGene00000657;WBGene00000656;WBGene00000655;WBGene00000713;WBGene00000711;WBGene00000717;WBGene00008821;WBGene00000718;WBGene000…	col-97;col-104;F01D5.7;F01D5.6;tnt-2;Y37H9A.4;col-72;col-73;col-71;Y48G1C.13;F08F1.9;Y50E8A.6;ZK616.61;dpy-13;col-84;M03F8.3;dpy-8;col-77;col-81;col-80;col-79;col-140;col-138;col-144;best-12;col-145;che-3;spp-1;Y52B11A.11;K10C3.5;sdz-24;dpy-5;dpy-4;dpy-3;dpy-7;osm-1;col-129;col-131;col-130;col-135;col-48;col-45;col-46;col-43;bli-6;bli-2;bli-1;pfk-1.2;W03A5.1;H42K12.3;rfs-1;col-176;col-164;col-157…
GO:0032502	developmental process	biological_process	66	WBGene00001074;WBGene00003104;WBGene00022820;WBGene00022822;WBGene00001984;WBGene00013475;WBGene00000731;WBGene00020966;WBGene00000617;WBGene00000713;WBGene00001066;WBGene00001699;WBGene00000610;WBGene00001694;WBGene00001070;WBGene00013153;WBGene00004099;WBGene00000029;WBGene00000603;WBGene00020243;WBGene00000485;WBGene00018572;WBGene00001475;WBGene00006952;WBGene00004185;WBGene00006950;WBGene000…	dpy-13;mab-7;ZK813.1;ZK813.3;hog-1;Y69E1A.3;col-158;W03A5.1;col-40;col-140;dpy-4;grd-10;col-33;grd-5;dpy-8;Y53F4B.6;abu-15;abu-6;col-14;T05B4.12;che-3;lin-42;fmi-1;wrt-6;pro-1;wrt-4;lon-3;Y52B11A.11;wrt-8;ptr-18;T06C10.3;dpy-7;ZK218.3;bli-2;spe-4;rol-6;dpy-3;T16G12.1;T21G5.1;abu-14;osm-1;H06A10.1;col-19;fbxa-125;col-85;fer-1;bli-1;col-8;F01D4.3;lys-7;C49G7.3;sqt-3;F01G10.5;abu-8;T08D2.3;spe-10;ra…
GO:0032501	multicellular organismal process	biological_process	41	WBGene00017392;WBGene00003104;WBGene00004742;WBGene00022820;WBGene00022822;WBGene00001984;WBGene00006809;WBGene00007191;WBGene00008905;WBGene00001699;WBGene00001564;WBGene00001694;WBGene00001758;WBGene00013153;WBGene00016669;WBGene00020978;WBGene00018572;WBGene00006587;WBGene00006952;WBGene00007903;WBGene00006950;WBGene00011803;WBGene00014914;WBGene00006954;WBGene00004232;WBGene00019184;WBGene000…	basl-2;mab-7;scl-1;ZK813.1;ZK813.3;hog-1;unc-77;lgc-20;F17B5.1;grd-10;icl-1;grd-5;gst-10;Y53F4B.6;ilys-2;W03B1.9;lin-42;tnt-2;wrt-6;lgc-21;wrt-4;T16G12.1;Y52B11A.11;wrt-8;ptr-18;H10E21.4;sre-54;osm-9;ilys-5;nas-24;H06A10.1;cnnm-5;fer-1;nphp-1;C08F11.14;W03A5.1;F54H5.2;K02F6.3;wrt-1;ilys-3;ins-8
GO:0031974	membrane-enclosed lumen	cellular_component	8	WBGene00022642;WBGene00004932;WBGene00017691;WBGene00016669;WBGene00006925;WBGene00009773;WBGene00019461;WBGene00016670	lipl-5;sod-3;ilys-5;ilys-2;vit-1;lipl-2;K07A3.3;ilys-3
GO:0030054	cell junction	cellular_component	4	WBGene00003055;WBGene00008741;WBGene00014914;WBGene00002055	lon-1;F13D12.6;Y52B11A.11;ifc-1
GO:0023052	signaling	biological_process	10	WBGene00006952;WBGene00006947;WBGene00001984;WBGene00044004;WBGene00007191;WBGene00007903;WBGene00006950;WBGene00006954;WBGene00001692;WBGene00001693	wrt-6;wrt-1;hog-1;C24A8.6;lgc-20;lgc-21;wrt-4;wrt-8;grd-3;grd-4
GO:0022610	biological adhesion	biological_process	2	WBGene00001475;WBGene00014914	fmi-1;Y52B11A.11
GO:0022414	reproductive process	biological_process	19	WBGene00017392;WBGene00008508;WBGene00004958;WBGene00004185;WBGene00011608;WBGene00004964;WBGene00004300;WBGene00017259;WBGene00004232;WBGene00008092;WBGene00004976;WBGene00015229;WBGene00011803;WBGene00001414;WBGene00000665;WBGene00010898;WBGene00015320;WBGene00004342;WBGene00019495	basl-2;F01G10.5;spe-4;pro-1;T08D2.3;spe-10;ram-2;F08F1.9;ptr-18;gmeb-3;spe-41;fbxa-125;T16G12.1;fer-1;col-90;nphp-1;C02B8.1;rfs-1;sdz-24
GO:0016209	antioxidant activity	molecular_function	7	WBGene00013823;WBGene00004932;WBGene00011530;WBGene00015841;WBGene00018850;WBGene00019846;WBGene00007516	Y116F11B.7;sod-3;T06D8.10;skpo-2;gpx-8;gpx-7;gpx-5
GO:0016020	membrane	cellular_component	239	WBGene00000556;WBGene00021632;WBGene00018747;WBGene00006109;WBGene00019806;WBGene00012433;WBGene00007191;WBGene00012249;WBGene00000672;WBGene00000675;WBGene00000676;WBGene00194642;WBGene00000678;WBGene00008497;WBGene00007248;WBGene00007903;WBGene00000746;WBGene00005005;WBGene00008558;WBGene00018885;WBGene00004232;WBGene00009708;WBGene00001532;WBGene00015381;WBGene00014914;WBGene00011260;WBGene000…	cnc-2;Y47D9A.5;F53C3.3;str-44;R01B10.4;Y11D7A.9;lgc-20;W04E12.4;col-97;col-101;col-102;C25H3.17;col-104;F01D5.7;catp-4;lgc-21;col-173;spp-20;F07H5.7;drd-5;ptr-18;F44G3.7;gcy-5;C03B1.13;Y52B11A.11;cnnm-5;hdl-2;col-72;col-73;Y71H2AM.12;col-71;cpt-3;F58G6.7;oac-19;F32A5.3;fmi-1;fmo-1;C03A3.1;hhat-1;C18H2.5;asp-14;H01G02.4;col-98;ZK593.3;F56F4.3;pst-1;W01B6.8;Y19D10A.8;F26D2.10;F13B9.2;hacd-1;dpy-8;F…
GO:0009987	cellular process	biological_process	249	WBGene00017392;WBGene00013586;WBGene00007454;WBGene00021639;WBGene00010821;WBGene00019806;WBGene00012433;WBGene00007191;WBGene00001754;WBGene00001699;WBGene00001564;WBGene00007699;WBGene00001694;WBGene00007516;WBGene00001758;WBGene00001692;WBGene00001693;WBGene00008646;WBGene00016669;WBGene00008661;WBGene00012618;WBGene00007903;WBGene00009271;WBGene00006587;WBGene00011612;WBGene00022040;WBGene000…	basl-2;Y80D3A.8;C08F11.7;Y47G6A.13;M01G12.7;R01B10.4;Y11D7A.9;lgc-20;gst-6;grd-10;icl-1;C24H11.1;grd-5;gpx-5;gst-10;grd-3;grd-4;F10C2.5;ilys-2;F10G8.1;dct-10;lgc-21;glna-3;tnt-2;T08D2.7;Y65B4BR.1;ZK250.10;hmgs-1;asp-9;lys-7;Y46B2A.2;F49E10.2;pro-1;hrg-7;hdl-2;col-73;sod-3;Y71H2AM.12;acdh-5;T21G5.1;glf-1;lys-6;R08C7.8;C25F9.2;abu-11;F58G6.7;nrps-1;oac-19;C44B12.6;fmi-1;nlp-34;Y48G1C.13;asp-13;Y106…
GO:0008152	metabolic process	biological_process	212	WBGene00017392;WBGene00017050;WBGene00007454;WBGene00021639;WBGene00019806;WBGene00012433;WBGene00001754;WBGene00044435;WBGene00001564;WBGene00007699;WBGene00007516;WBGene00001758;WBGene00008497;WBGene00008646;WBGene00016669;WBGene00008661;WBGene00011619;WBGene00018394;WBGene00009271;WBGene00005005;WBGene00011612;WBGene00022693;WBGene00018885;WBGene00015700;WBGene00019939;WBGene00019520;WBGene000…	basl-2;D2024.1;C08F11.7;Y47G6A.13;R01B10.4;Y11D7A.9;gst-6;Y20F4.8;icl-1;C24H11.1;gpx-5;gst-10;F01D5.7;F10C2.5;ilys-2;F10G8.1;T08G3.7;F43E2.6;glna-3;spp-20;T08D2.7;ZK250.10;drd-5;asp-9;lips-17;K08B12.1;F49E10.2;Y37H9A.4;hrg-7;hdl-2;clp-3;sod-3;acdh-5;T21G5.1;glf-1;acdh-1;C25F9.2;acdh-4;nrps-1;oac-19;F32A5.3;lys-6;fmo-1;Y48G1C.13;asp-13;F07F6.7;F08F1.9;Y50E8A.6;alh-13;ZK616.61;K09C6.2;F26D2.10;ilys…
GO:0007610	behavior	biological_process	9	WBGene00017392;WBGene00003889;WBGene00000485;WBGene00007282;WBGene00001555;WBGene00010898;WBGene00001532;WBGene00002091;WBGene00015911	basl-2;osm-9;che-3;clec-223;gcy-35;nphp-1;gcy-5;ins-8;C17F4.3
GO:0005623	cell	cellular_component	7	WBGene00008508;WBGene00007248;WBGene00009824;WBGene00004976;WBGene00008905;WBGene00014914;WBGene00010277	F01G10.5;catp-4;gpdh-1;spe-41;F17B5.1;Y52B11A.11;F58G6.7
GO:0005576	extracellular region	cellular_component	66	WBGene00004742;WBGene00011330;WBGene00022642;WBGene00016639;WBGene00000617;WBGene00000713;WBGene00007535;WBGene00001699;WBGene00002114;WBGene00000610;WBGene00001694;WBGene00000603;WBGene00009895;WBGene00019105;WBGene00001692;WBGene00001693;WBGene00006952;WBGene00000597;WBGene00044776;WBGene00007397;WBGene00009892;WBGene00000216;WBGene00023485;WBGene00003055;WBGene00006950;WBGene00009213;WBGene000…	scl-1;T01D3.6;lipl-5;C44B12.6;col-40;col-140;ttr-19;grd-10;ins-31;col-33;grd-5;col-14;scl-2;asp-8;grd-3;grd-4;wrt-6;col-8;T02B11.8;C07A4.2;scl-11;asp-3;ttr-49;lon-1;wrt-4;thn-1;thn-2;wrt-8;clec-48;scl-6;scl-7;vap-1;cpr-4;hrg-7;Y48G1C.13;ttr-18;wrt-1;cht-4;E02H4.7;R12A1.3;nas-24;pqn-74;col-19;vit-6;col-85;ins-19;lpr-5;lpr-4;clec-49;clec-50;sqt-3;asah-1;F07F6.7;far-3;ttr-40;F09B12.3;H23N18.5;ttr-44…
GO:0005488	binding	molecular_function	271	WBGene00017392;WBGene00010446;WBGene00016577;WBGene00012727;WBGene00013440;WBGene00022693;WBGene00021639;WBGene00013927;WBGene00011330;WBGene00010399;WBGene00020419;WBGene00008092;WBGene00001754;WBGene00002013;WBGene00001699;WBGene00001775;WBGene00001694;WBGene00008659;WBGene00008492;WBGene00008495;WBGene00001758;WBGene00001692;WBGene00001693;WBGene00008646;WBGene00011290;WBGene00021879;WBGene000…	basl-2;K01A6.4;clec-3;Y39G8B.7;nrps-1;ZK250.10;Y47G6A.13;clec-95;T01D3.6;clec-13;acdh-4;gmeb-3;gst-6;hsp-12.6;grd-10;gst-27;grd-5;clec-151;F01D5.1;F01D5.5;gst-10;grd-3;grd-4;F10C2.5;R102.3;clec-83;H39E23.3;F43E2.6;F40E12.2;glna-3;tnt-2;T08D2.7;Y65B4BR.1;irg-3;T16G12.1;clec-263;clec-207;clec-208;vit-6;clec-53;F49E10.2;Y37H9A.4;Y52B11A.11;hdl-2;clec-4;clec-133;K08D10.14;sod-3;Y71H2AM.12;clec-66;R11…
GO:0005215	transporter activity	molecular_function	37	WBGene00004903;WBGene00004907;WBGene00007248;WBGene00021095;WBGene00004062;WBGene00006419;WBGene00007191;WBGene00009956;WBGene00012573;WBGene00008821;WBGene00004986;WBGene00000169;WBGene00000023;WBGene00006809;WBGene00007903;WBGene00020700;WBGene00006930;WBGene00010277;WBGene00018980;WBGene00014201;WBGene00003889;WBGene00004877;WBGene00004976;WBGene00012445;WBGene00000593;WBGene00011260;WBGene000…	snf-4;snf-8;catp-4;mlt-8;pmp-5;oac-39;lgc-20;F53B2.5;Y37H2C.1;best-12;spp-1;aqp-1;abt-5;unc-77;lgc-21;T22F3.11;vit-6;F58G6.7;F56F4.3;ZK1053.6;osm-9;smf-2;spe-41;Y16B4A.2;col-2;cnnm-5;M162.5;vit-3;vit-1;lido-16;C03B1.13;pst-1;Y19D10A.8;kin-5;F46A8.9;vit-5;vit-4
GO:0005198	structural molecule activity	molecular_function	126	WBGene00000673;WBGene00000672;WBGene00000675;WBGene00000677;WBGene00000676;WBGene00000678;WBGene00000747;WBGene00000649;WBGene00000647;WBGene00000641;WBGene00000597;WBGene00001074;WBGene00000659;WBGene00001070;WBGene00000653;WBGene00000657;WBGene00000656;WBGene00000655;WBGene00000712;WBGene00000713;WBGene00000710;WBGene00000711;WBGene00000716;WBGene00000717;WBGene00000714;WBGene00000715;WBGene000…	col-98;col-97;col-101;col-103;col-102;col-104;col-174;col-73;col-71;col-65;col-8;dpy-13;col-84;dpy-8;col-77;col-81;col-80;col-79;col-139;col-140;col-137;col-138;col-143;col-144;col-141;col-142;col-145;col-146;dpy-5;dpy-4;dpy-3;dpy-7;col-127;col-126;col-129;col-130;col-133;col-49;col-135;col-48;col-45;col-43;col-44;col-51;bli-6;bli-2;bli-1;col-114;col-176;col-10;col-166;col-161;col-162;col-92;col-…
GO:0003824	catalytic activity	molecular_function	237	WBGene00017392;WBGene00013586;WBGene00004127;WBGene00007454;WBGene00021639;WBGene00021632;WBGene00019806;WBGene00001754;WBGene00017264;WBGene00001564;WBGene00007699;WBGene00007516;WBGene00001758;WBGene00008497;WBGene00008646;WBGene00016669;WBGene00008661;WBGene00012618;WBGene00018394;WBGene00009271;WBGene00005005;WBGene00011612;WBGene00022693;WBGene00018885;WBGene00015700;WBGene00019939;WBGene000…	basl-2;Y80D3A.8;abu-12;C08F11.7;Y47G6A.13;Y47D9A.5;R01B10.4;gst-6;F08F3.8;icl-1;C24H11.1;gpx-5;gst-10;F01D5.7;F10C2.5;ilys-2;F10G8.1;dct-10;F43E2.6;glna-3;spp-20;T08D2.7;ZK250.10;drd-5;asp-9;lips-17;gcy-5;F49E10.2;Y37H9A.4;F48F5.2;hrg-7;hdl-2;clp-3;sod-3;Y71H2AM.12;nep-8;T21G5.1;glf-1;acdh-1;C25F9.2;asp-13;acdh-4;nrps-1;F26G1.9;oac-19;F32A5.3;lys-6;fmo-1;Y48G1C.13;gpdh-1;H04J21.1;Y50E8A.6;alh-13;…
GO:0002376	immune system process	biological_process	67	WBGene00012727;WBGene00007153;WBGene00219216;WBGene00013475;WBGene00008584;WBGene00014253;WBGene00020289;WBGene00001754;WBGene00011487;WBGene00016912;WBGene00011668;WBGene00008493;WBGene00008492;WBGene00008495;WBGene00008494;WBGene00011979;WBGene00009526;WBGene00008634;WBGene00008631;WBGene00012785;WBGene00000169;WBGene00000752;WBGene00014057;WBGene00004986;WBGene00020938;WBGene00018760;WBGene000…	Y39G8B.7;clec-41;K08D10.14;Y69E1A.3;irg-4;ZK1320.3;T06C10.3;gst-6;T05E12.6;clec-86;clec-47;F01D5.2;F01D5.1;F01D5.5;F01D5.3;T24B8.5;clec-169;F10A3.4;F10A3.1;Y43C5B.2;aqp-1;col-179;ZK673.1;spp-1;clec-218;irg-3;thn-1;thn-2;C14C6.5;C32H11.4;col-178;asp-14;fbxa-47;drd-50;K08D8.5;F55G11.2;F55G11.4;clec-72;clec-174;clec-70;F55G11.8;clec-66;T21G5.1;asp-12;C33H5.13;acdh-1;fbxa-6;asp-5;F35E12.6;cnc-1;cnc-2…
GO:0000003	reproduction	biological_process	3	WBGene00003055;WBGene00008508;WBGene00018839	lon-1;F01G10.5;F54H5.2
