# Supplementary material for: Supplementation with Queen Bee Larva Powder Extended the Longevity of Caenorhabditis elegans
Source: Nutrients. 2022 Sep 24;14(19):3976. doi: 10.3390/nu14193976 (PMC9573043; doi:10.3390/nu14193976)
Supplement: Supplementary file 1 [file nutrients-14-03976-s001.zip › Supplementary Table S5.xlsx]

## Sheet: 基因集Kegg分类统计表
Supplementary Table S5. Results of KEGG pathway analysis
First Category	Second Category	Pathway ID	Description	C14 VS S14 numbers	p-value	Gene ID	Gene names
Cellular Processes	Transport and catabolism	map04142	Lysosome	18	0	WBGene00013076,WBGene00000785,WBGene00021072,WBGene00000784,WBGene00000786,WBGene00004877,WBGene00015700,WBGene00019619,WBGene00000216,WBGene00004020,WBGene00010769,WBGene00004988,WBGene00004999,WBGene00012445,WBGene00017969,WBGene00008741,WBGene00022642,WBGene00009773	lipl-5;asah-1;W07B8.4;smf-2;asp-14;pho-1;cpr-4;F32A5.3;Y16B4A.2;asp-9;lipl-2;spp-14;spp-3;F13D12.6;asp-3;cpr-5;Y51A2D.8;cpr-6
Organismal Systems	Immune system	map04611	Platelet activation	15	0	WBGene00003370,WBGene00003369,WBGene00015661,WBGene00019951,WBGene00044229,WBGene00007699,WBGene00010380,WBGene00000681,WBGene00019914,WBGene00000641,WBGene00000703,WBGene00000704,WBGene00017376,WBGene00000636,WBGene00001555	C09H5.7;T03F6.8;mlc-2;clec-150;col-107;col-60;mpst-2;col-65;gcy-35;R08C7.8;col-129;col-130;F11C7.2;C24H11.1;mlc-1
Cellular Processes	Cell growth and death	map04210	Apoptosis	10	0	WBGene00013076,WBGene00000785,WBGene00021072,WBGene00000784,WBGene00000786,WBGene00015700,WBGene00019619,WBGene00000216,WBGene00010380,WBGene00016800	W07B8.4;asp-14;mpst-2;cpr-4;C50C3.2;asp-9;asp-3;cpr-5;Y51A2D.8;cpr-6
Cellular Processes	Transport and catabolism	map04140	Autophagy - animal	10	0	WBGene00013076,WBGene00000785,WBGene00021072,WBGene00000784,WBGene00000786,WBGene00012516,WBGene00015700,WBGene00019619,WBGene00000216,WBGene00022177	W07B8.4;asp-14;cpr-4;sqst-4;asp-9;Y71H2AM.12;asp-3;cpr-5;Y51A2D.8;cpr-6
Cellular Processes	Cell growth and death	map04218	Cellular senescence	9	0.01	WBGene00019335,WBGene00012516,WBGene00015661,WBGene00019951,WBGene00044229,WBGene00007699,WBGene00011612,WBGene00017259,WBGene00015320	C09H5.7;T03F6.8;F08F1.9;K02F6.1;R08C7.8;sqst-4;C24H11.1;T08D2.7;C02B8.1
Organismal Systems	Digestive system	map04974	Protein digestion and absorption	8	0	WBGene00007248,WBGene00000681,WBGene00019914,WBGene00000641,WBGene00000703,WBGene00000704,WBGene00017376,WBGene00000636	col-107;catp-4;clec-150;col-65;col-129;col-130;F11C7.2;col-60
Metabolism	Metabolism of other amino acids	map00480	Glutathione metabolism	8	0	WBGene00011000,WBGene00011803,WBGene00001754,WBGene00001758,WBGene00001754,WBGene00001781,WBGene00019846,WBGene00007516,WBGene00018850	gst-33;gst-6;T16G12.1;gpx-8;R03G8.6;gpx-7;gpx-5;gst-10
Organismal Systems	Endocrine system	map04926	Relaxin signaling pathway	8	0	WBGene00018608,WBGene00000681,WBGene00019914,WBGene00000641,WBGene00000703,WBGene00000704,WBGene00017376,WBGene00000636	col-107;clec-150;col-65;col-129;col-130;F11C7.2;F48E3.9;col-60
Cellular Processes	Cellular community - eukaryotes	map04510	Focal adhesion	8	0.02	WBGene00003370,WBGene00003370,WBGene00003369,WBGene00013705,WBGene00015661,WBGene00019951,WBGene00044229,WBGene00007699,WBGene00010380	C09H5.7;T03F6.8;mlc-2;mpst-2;R08C7.8;Y106G6E.1;C24H11.1;mlc-1
Metabolism	Lipid metabolism	map00071	Fatty acid degradation	7	0	WBGene00011174,WBGene00011173,WBGene00009221,WBGene00001156,WBGene00020419,WBGene00016943,WBGene00019978	hacd-1;ech-7;acdh-4;acdh-1;acs-2;acs-18;acs-23
Metabolism	Xenobiotics biodegradation and metabolism	map00982	Drug metabolism - cytochrome P450	7	0	WBGene00001754,WBGene00001781,WBGene00001758,WBGene00013906,WBGene00007422,WBGene00020182,WBGene00001754,WBGene00001476	gst-33;gst-6;ugt-5;ugt-17;gst-10;fmo-1;ugt-53
Organismal Systems	Nervous system	map04728	Dopaminergic synapse	7	0.02	WBGene00013705,WBGene00017392,WBGene00006409,WBGene00015661,WBGene00019951,WBGene00044229,WBGene00007699	basl-2;hdl-2;T03F6.8;C09H5.7;R08C7.8;Y106G6E.1;C24H11.1
Cellular Processes	Cell motility	map04810	Regulation of actin cytoskeleton	7	0.02	WBGene00003370,WBGene00003370,WBGene00003369,WBGene00010380,WBGene00015661,WBGene00019951,WBGene00044229,WBGene00007699	C09H5.7;T03F6.8;mlc-2;mpst-2;R08C7.8;C24H11.1;mlc-1
Environmental Information Processing	Signal transduction	map04022	cGMP-PKG signaling pathway	7	0.03	WBGene00003370,WBGene00015661,WBGene00019951,WBGene00044229,WBGene00007699,WBGene00007248,WBGene00001555	C09H5.7;T03F6.8;catp-4;gcy-35;R08C7.8;C24H11.1;mlc-2
Organismal Systems	Endocrine system	map04921	Oxytocin signaling pathway	7	0.05	WBGene00003370,WBGene00015661,WBGene00019951,WBGene00044229,WBGene00007699,WBGene00010380,WBGene00001555	C09H5.7;T03F6.8;mlc-2;mpst-2;gcy-35;R08C7.8;C24H11.1
Environmental Information Processing	Signal transduction	map04024	cAMP signaling pathway	7	0.1	WBGene00003370,WBGene00007248,WBGene00044004,WBGene00015661,WBGene00019951,WBGene00044229,WBGene00007699,WBGene00044004	C09H5.7;T03F6.8;mlc-2;R08C7.8;C24A8.6;C24H11.1;catp-4
Organismal Systems	Environmental adaptation	map04714	Thermogenesis	7	0.16	WBGene00010380,WBGene00011174,WBGene00011173,WBGene00009221,WBGene00010957,WBGene00010958,WBGene00010966	nduo-6;ndfl-4;mpst-2;acs-2;nduo-3;acs-18;acs-23
Metabolism	Xenobiotics biodegradation and metabolism	map00980	Metabolism of xenobiotics by cytochrome P450	6	0	WBGene00001754,WBGene00001781,WBGene00001758,WBGene00013906,WBGene00007422,WBGene00020182,WBGene00001754	gst-33;gst-6;ugt-5;ugt-17;gst-10;ugt-53
Cellular Processes	Transport and catabolism	map04146	Peroxisome	6	0.02	WBGene00004062,WBGene00004932,WBGene00011174,WBGene00011173,WBGene00009221,WBGene00003773,WBGene00003773	sod-3;pmp-5;acs-2;acs-18;acs-23;nlt-1
Organismal Systems	Circulatory system	map04270	Vascular smooth muscle contraction	6	0.04	WBGene00003370,WBGene00015661,WBGene00019951,WBGene00044229,WBGene00007699,WBGene00001555	C09H5.7;T03F6.8;mlc-2;gcy-35;R08C7.8;C24H11.1
Environmental Information Processing	Signal transduction	map04390	Hippo signaling pathway	6	0.04	WBGene00013705,WBGene00015661,WBGene00019951,WBGene00044229,WBGene00007699,WBGene00010380	C09H5.7;T03F6.8;mpst-2;R08C7.8;Y106G6E.1;C24H11.1
Organismal Systems	Aging	map04212	Longevity regulating pathway - worm	6	0.05	WBGene00015645,WBGene00019939,WBGene00004932,WBGene00002091,WBGene00002013,WBGene00001754	lips-7;sod-3;gst-6;hsp-12.6;lips-17;ins-8
Organismal Systems	Endocrine system	map04614	Renin-angiotensin system	5	0	WBGene00012445,WBGene00017969,WBGene00008741,WBGene00011000,WBGene00011803,WBGene00011000	Y16B4A.2;F13D12.6;R03G8.6;T16G12.1;F32A5.3
Organismal Systems	Immune system	map04612	Antigen processing and presentation	5	0	WBGene00013076,WBGene00000785,WBGene00021072,WBGene00000784,WBGene00000786	W07B8.4;cpr-6;cpr-5;Y51A2D.8;cpr-4
Metabolism	Lipid metabolism	map00590	Arachidonic acid metabolism	5	0	WBGene00001754,WBGene00001781,WBGene00019846,WBGene00007516,WBGene00018850	gpx-5;gst-6;gpx-7;gst-33;gpx-8
Metabolism	Amino acid metabolism	map00380	Tryptophan metabolism	5	0	WBGene00011088,WBGene00017392,WBGene00006409,WBGene00001156,WBGene00019978	kmo-2;basl-2;hacd-1;ech-7;hdl-2
Metabolism	Amino acid metabolism	map00280	Valine, leucine and isoleucine degradation	5	0.01	WBGene00017769,WBGene00020419,WBGene00016943,WBGene00001156,WBGene00019978	hacd-1;ech-7;hmgs-1;acdh-4;acdh-1
Organismal Systems	Endocrine system	map03320	PPAR signaling pathway	5	0.01	WBGene00017769,WBGene00011174,WBGene00011173,WBGene00009221,WBGene00003773	acs-2;hmgs-1;acs-18;acs-23;nlt-1
Organismal Systems	Endocrine system	map04924	Renin secretion	5	0.01	WBGene00000785,WBGene00021072,WBGene00000784,WBGene00000786,WBGene00001555	W07B8.4;cpr-5;cpr-4;gcy-35;cpr-6
Metabolism	Metabolism of cofactors and vitamins	map00830	Retinol metabolism	5	0.01	WBGene00013906,WBGene00007422,WBGene00020182,WBGene00015241,WBGene00018885	ugt-5;B0524.2;ugt-53;drd-5;ugt-17
Metabolism	Xenobiotics biodegradation and metabolism	map00983	Drug metabolism - other enzymes	5	0.08	WBGene00001754,WBGene00001758,WBGene00013906,WBGene00007422,WBGene00020182	gst-6;ugt-17;ugt-53;gst-10;ugt-5
Cellular Processes	Cellular community - eukaryotes	map04530	Tight junction	5	0.09	WBGene00003370,WBGene00003370,WBGene00003369,WBGene00018608,WBGene00010380,WBGene00022177	F48E3.9;mpst-2;mlc-2;Y71H2AM.12;mlc-1
Organismal Systems	Circulatory system	map04261	Adrenergic signaling in cardiomyocytes	5	0.12	WBGene00015661,WBGene00019951,WBGene00044229,WBGene00007699,WBGene00007248	C24H11.1;C09H5.7;T03F6.8;catp-4;R08C7.8
Organismal Systems	Endocrine system	map04910	Insulin signaling pathway	5	0.19	WBGene00013705,WBGene00015661,WBGene00019951,WBGene00044229,WBGene00007699	C24H11.1;C09H5.7;T03F6.8;Y106G6E.1;R08C7.8
Cellular Processes	Cell growth and death	map04110	Cell cycle	5	0.25	WBGene00013705,WBGene00011612,WBGene00007501,WBGene00017259,WBGene00015320	F08F1.9;apc-17;Y106G6E.1;C02B8.1;T08D2.7
Cellular Processes	Cell growth and death	map04114	Oocyte meiosis	5	0.27	WBGene00015661,WBGene00019951,WBGene00044229,WBGene00007699,WBGene00007501	C24H11.1;C09H5.7;T03F6.8;apc-17;R08C7.8
Cellular Processes	Cell growth and death	map04216	Ferroptosis	4	0	WBGene00004877,WBGene00011174,WBGene00011173,WBGene00009221	smf-2;acs-2;acs-18;acs-23
Organismal Systems	Digestive system	map04978	Mineral absorption	4	0.02	WBGene00007248,WBGene00003889,WBGene00010277,WBGene00004877	smf-2;F58G6.7;catp-4;osm-9
Metabolism	Carbohydrate metabolism	map00040	Pentose and glucuronate interconversions	4	0.02	WBGene00020369,WBGene00013906,WBGene00007422,WBGene00020182,WBGene00020369	T08H10.1;ugt-5;ugt-53;ugt-17
Organismal Systems	Endocrine system	map04918	Thyroid hormone synthesis	4	0.03	WBGene00007248,WBGene00019846,WBGene00007516,WBGene00018850	gpx-7;gpx-5;gpx-8;catp-4
Organismal Systems	Endocrine system	map04920	Adipocytokine signaling pathway	4	0.03	WBGene00015381,WBGene00011174,WBGene00011173,WBGene00009221	acs-2;acs-18;acs-23;C03B1.13
Organismal Systems	Immune system	map04621	NOD-like receptor signaling pathway	4	0.03	WBGene00000785,WBGene00021072,WBGene00000784,WBGene00000786	W07B8.4;cpr-5;cpr-4;cpr-6
Organismal Systems	Nervous system	map04720	Long-term potentiation	4	0.11	WBGene00015661,WBGene00019951,WBGene00044229,WBGene00007699	C24H11.1;C09H5.7;T03F6.8;R08C7.8
Environmental Information Processing	Signal transduction	map04071	Sphingolipid signaling pathway	4	0.12	WBGene00010769,WBGene00015700,WBGene00019619,WBGene00000216	asp-9;asah-1;asp-14;asp-3
Cellular Processes	Transport and catabolism	map04145	Phagosome	4	0.14	WBGene00013076,WBGene00010380,WBGene00000485,WBGene00019914	mpst-2;Y51A2D.8;clec-150;che-3
Organismal Systems	Development and regeneration	map04360	Axon guidance	4	0.15	WBGene00003370,WBGene00003370,WBGene00003369,WBGene00013705,WBGene00004976	spe-41;Y106G6E.1;mlc-2;mlc-1
Organismal Systems	Endocrine system	map04919	Thyroid hormone signaling pathway	4	0.16	WBGene00013705,WBGene00015381,WBGene00007248,WBGene00010380	mpst-2;Y106G6E.1;catp-4;C03B1.13
Environmental Information Processing	Signal transduction	map04152	AMPK signaling pathway	4	0.17	WBGene00008230,WBGene00022177,WBGene00017259,WBGene00015320	pfk-1.2;F08F1.9;C02B8.1;Y71H2AM.12
Organismal Systems	Sensory system	map04750	Inflammatory mediator regulation of TRP channels	4	0.22	WBGene00015661,WBGene00019951,WBGene00044229,WBGene00007699	C24H11.1;C09H5.7;T03F6.8;R08C7.8
Genetic Information Processing	Translation	map03015	mRNA surveillance pathway	4	0.24	WBGene00015661,WBGene00019951,WBGene00044229,WBGene00007699	C24H11.1;C09H5.7;T03F6.8;R08C7.8
Organismal Systems	Development and regeneration	map04361	Axon regeneration	4	0.3	WBGene00018608,WBGene00004958,WBGene00017392,WBGene00006409	spe-4;F48E3.9;basl-2;hdl-2
Metabolism	Carbohydrate metabolism	map00650	Butanoate metabolism	3	0.01	WBGene00001156,WBGene00017769,WBGene00019978	hacd-1;ech-7;hmgs-1
Metabolism	Lipid metabolism	map00061	Fatty acid biosynthesis	3	0.01	WBGene00011174,WBGene00011173,WBGene00009221	acs-2;acs-18;acs-23
Metabolism	Carbohydrate metabolism	map00051	Fructose and mannose metabolism	3	0.03	WBGene00008230,WBGene00010166,WBGene00020369	T08H10.1;pfk-1.2;gmd-2
Metabolism	Carbohydrate metabolism	map00053	Ascorbate and aldarate metabolism	3	0.06	WBGene00013906,WBGene00007422,WBGene00020182	ugt-5;ugt-53;ugt-17
Metabolism	Carbohydrate metabolism	map00630	Glyoxylate and dicarboxylate metabolism	3	0.06	WBGene00014755,WBGene00007461,WBGene00001564	C08F11.14;F40F12.8;icl-1
Metabolism	Metabolism of cofactors and vitamins	map00860	Porphyrin and chlorophyll metabolism	3	0.07	WBGene00013906,WBGene00007422,WBGene00020182	ugt-5;ugt-53;ugt-17
Metabolism	Carbohydrate metabolism	map00520	Amino sugar and nucleotide sugar metabolism	3	0.1	WBGene00018737,WBGene00021252,WBGene00010166	F53B1.4;cht-4;gmd-2
Metabolism	Lipid metabolism	map00140	Steroid hormone biosynthesis	3	0.1	WBGene00013906,WBGene00007422,WBGene00020182	ugt-5;ugt-53;ugt-17
Organismal Systems	Immune system	map04670	Leukocyte transendothelial migration	3	0.11	WBGene00003370,WBGene00003370,WBGene00003369,WBGene00010380	mpst-2;mlc-2;mlc-1
Organismal Systems	Digestive system	map04970	Salivary secretion	3	0.12	WBGene00007248,WBGene00001555,WBGene00003889	osm-9;catp-4;gcy-35
Organismal Systems	Nervous system	map04726	Serotonergic synapse	3	0.14	WBGene00044004,WBGene00017392,WBGene00006409,WBGene00044004	basl-2;hdl-2;C24A8.6
Organismal Systems	Nervous system	map04727	GABAergic synapse	3	0.14	WBGene00018980,WBGene00014755,WBGene00009271	F40F12.8;glna-3;F56F4.3
Organismal Systems	Aging	map04213	Longevity regulating pathway - multiple species	3	0.19	WBGene00004932,WBGene00002091,WBGene00002013	sod-3;hsp-12.6;ins-8
Organismal Systems	Nervous system	map04721	Synaptic vesicle cycle	3	0.19	WBGene00004907,WBGene00018980,WBGene00004903,WBGene00004907	snf-4;snf-8;F56F4.3
Cellular Processes	Cellular community - eukaryotes	map04520	Adherens junction	3	0.24	WBGene00010380,WBGene00014678,WBGene00020659	T21G5.1;C15H7.2;mpst-2
Organismal Systems	Endocrine system	map04915	Estrogen signaling pathway	3	0.26	WBGene00015700,WBGene00019619,WBGene00000216	asp-9;asp-14;asp-3
Organismal Systems	Nervous system	map04722	Neurotrophin signaling pathway	3	0.32	WBGene00018608,WBGene00013705,WBGene00004958	spe-4;F48E3.9;Y106G6E.1
Organismal Systems	Endocrine system	map04914	Progesterone-mediated oocyte maturation	3	0.33	WBGene00007501,WBGene00017259,WBGene00015320	F08F1.9;C02B8.1;apc-17
Metabolism	Nucleotide metabolism	map00230	Purine metabolism	3	0.38	WBGene00001532,WBGene00018174,WBGene00001555	F38B6.4;gcy-35;gcy-5
Organismal Systems	Nervous system	map04723	Retrograde endocannabinoid signaling	3	0.39	WBGene00010957,WBGene00010958,WBGene00010966	ndfl-4;nduo-3;nduo-6
Metabolism	Energy metabolism	map00190	Oxidative phosphorylation	3	0.47	WBGene00010957,WBGene00010958,WBGene00010966	ndfl-4;nduo-3;nduo-6
Organismal Systems	Environmental adaptation	map04711	Circadian rhythm - fly	2	0.02	WBGene00018572,WBGene00013705	Y106G6E.1;lin-42
Organismal Systems	Immune system	map04640	Hematopoietic cell lineage	2	0.04	WBGene00011000,WBGene00011803	R03G8.6;T16G12.1
Metabolism	Lipid metabolism	map00100	Steroid biosynthesis	2	0.05	WBGene00022642,WBGene00009773	lipl-5;lipl-2
Organismal Systems	Excretory system	map04964	Proximal tubule bicarbonate reclamation	2	0.09	WBGene00007248,WBGene00009271	glna-3;catp-4
Metabolism	Amino acid metabolism	map00360	Phenylalanine metabolism	2	0.1	WBGene00017392,WBGene00006409	basl-2;hdl-2
Metabolism	Carbohydrate metabolism	map00052	Galactose metabolism	2	0.11	WBGene00008230,WBGene00020369	T08H10.1;pfk-1.2
Metabolism	Amino acid metabolism	map00220	Arginine biosynthesis	2	0.13	WBGene00014755,WBGene00009271	F40F12.8;glna-3
Genetic Information Processing	Replication and repair	map03440	Homologous recombination	2	0.13	WBGene00004342,WBGene00018235,WBGene00004342	F40E12.2;rfs-1
Organismal Systems	Digestive system	map04979	Cholesterol metabolism	2	0.14	WBGene00022642,WBGene00009773	lipl-5;lipl-2
Metabolism	Lipid metabolism	map00062	Fatty acid elongation	2	0.18	WBGene00001156,WBGene00019978	hacd-1;ech-7
Organismal Systems	Sensory system	map04745	Phototransduction - fly	2	0.21	WBGene00004976,WBGene00010380	spe-41;mpst-2
Environmental Information Processing	Signal transduction	map04340	Hedgehog signaling pathway	2	0.22	WBGene00013705,WBGene00001984	hog-1;Y106G6E.1
Metabolism	Amino acid metabolism	map00250	Alanine, aspartate and glutamate metabolism	2	0.23	WBGene00014755,WBGene00009271	F40F12.8;glna-3
Metabolism	Amino acid metabolism	map00330	Arginine and proline metabolism	2	0.23	WBGene00004875,WBGene00011938	smd-1;alh-13
Environmental Information Processing	Membrane transport	map02010	ABC transporters	2	0.26	WBGene00004062,WBGene00000023	pmp-5;abt-5
Organismal Systems	Development and regeneration	map04380	Osteoclast differentiation	2	0.26	WBGene00018608,WBGene00012516	F48E3.9;sqst-4
Metabolism	Amino acid metabolism	map00350	Tyrosine metabolism	2	0.27	WBGene00006409,WBGene00017392,WBGene00006409	basl-2;hdl-2
Organismal Systems	Endocrine system	map04911	Insulin secretion	2	0.3	WBGene00015381,WBGene00007248	catp-4;C03B1.13
Metabolism	Carbohydrate metabolism	map00010	Glycolysis / Gluconeogenesis	2	0.32	WBGene00008230,WBGene00020369	T08H10.1;pfk-1.2
Organismal Systems	Immune system	map04660	T cell receptor signaling pathway	2	0.32	WBGene00018608,WBGene00013705	F48E3.9;Y106G6E.1
Metabolism	Amino acid metabolism	map00270	Cysteine and methionine metabolism	2	0.33	WBGene00010380,WBGene00004875	smd-1;mpst-2
Organismal Systems	Digestive system	map04972	Pancreatic secretion	2	0.35	WBGene00007248,WBGene00022177	Y71H2AM.12;catp-4
Genetic Information Processing	Folding, sorting and degradation	map03018	RNA degradation	2	0.37	WBGene00008230,WBGene00013153	pfk-1.2;Y53F4B.6
Organismal Systems	Digestive system	map04976	Bile secretion	2	0.37	WBGene00015381,WBGene00007248	catp-4;C03B1.13
Environmental Information Processing	Signal transduction	map04012	ErbB signaling pathway	2	0.38	WBGene00018608,WBGene00013705	F48E3.9;Y106G6E.1
Organismal Systems	Digestive system	map04971	Gastric acid secretion	2	0.4	WBGene00007248,WBGene00010380	mpst-2;catp-4
Organismal Systems	Environmental adaptation	map04713	Circadian entrainment	2	0.4	WBGene00018572,WBGene00001555	lin-42;gcy-35
Organismal Systems	Nervous system	map04724	Glutamatergic synapse	2	0.46	WBGene00014755,WBGene00009271	F40F12.8;glna-3
Environmental Information Processing	Signal transduction	map04066	HIF-1 signaling pathway	2	0.5	WBGene00008230,WBGene00015381	pfk-1.2;C03B1.13
Cellular Processes	Cell growth and death	map04217	Necroptosis	2	0.53	WBGene00014755,WBGene00012516	sqst-4;F40F12.8
Environmental Information Processing	Signal transduction	map04013	MAPK signaling pathway - fly	2	0.55	WBGene00018608,WBGene00004932	sod-3;F48E3.9
Genetic Information Processing	Translation	map03008	Ribosome biogenesis in eukaryotes	2	0.56	WBGene00013153,WBGene00010732	K10C3.5;Y53F4B.6
Metabolism	Lipid metabolism	map00564	Glycerophospholipid metabolism	2	0.57	WBGene00009824,WBGene00013049	Y50E8A.6;gpdh-1
Organismal Systems	Endocrine system	map04922	Glucagon signaling pathway	2	0.57	WBGene00008230,WBGene00015381	pfk-1.2;C03B1.13
Metabolism	Amino acid metabolism	map00310	Lysine degradation	2	0.58	WBGene00001156,WBGene00019978	hacd-1;ech-7
Environmental Information Processing	Signal transduction	map04310	Wnt signaling pathway	2	0.7	WBGene00013705,WBGene00004958	spe-4;Y106G6E.1
Genetic Information Processing	Folding, sorting and degradation	map04141	Protein processing in endoplasmic reticulum	2	0.88	WBGene00008646,WBGene00018608	F48E3.9;F10C2.5
Metabolism	Metabolism of terpenoids and polyketides	map00523	Polyketide sugar unit biosynthesis	1	0.04	WBGene00018737	F53B1.4
Metabolism	Lipid metabolism	map00072	Synthesis and degradation of ketone bodies	1	0.12	WBGene00017769	hmgs-1
Metabolism	Metabolism of other amino acids	map00471	D-Glutamine and D-glutamate metabolism	1	0.14	WBGene00009271	glna-3
Metabolism	Metabolism of cofactors and vitamins	map00670	One carbon pool by folate	1	0.22	WBGene00018174	F38B6.4
Metabolism	Lipid metabolism	map00120	Primary bile acid biosynthesis	1	0.24	WBGene00003773,WBGene00003773	nlt-1
Metabolism	Amino acid metabolism	map00340	Histidine metabolism	1	0.28	WBGene00006409	hdl-2
Genetic Information Processing	Folding, sorting and degradation	map04122	Sulfur relay system	1	0.28	WBGene00010380	mpst-2
Metabolism	Energy metabolism	map00910	Nitrogen metabolism	1	0.31	WBGene00014755	F40F12.8
Organismal Systems	Sensory system	map04742	Taste transduction	1	0.33	WBGene00044004	C24A8.6
Metabolism	Metabolism of cofactors and vitamins	map00740	Riboflavin metabolism	1	0.34	WBGene00004020	pho-1
Metabolism	Metabolism of terpenoids and polyketides	map00900	Terpenoid backbone biosynthesis	1	0.34	WBGene00017769	hmgs-1
Metabolism	Carbohydrate metabolism	map00030	Pentose phosphate pathway	1	0.37	WBGene00008230	pfk-1.2
Metabolism	Glycan biosynthesis and metabolism	map00512	Mucin type O-glycan biosynthesis	1	0.37	WBGene00001633	gly-8
Environmental Information Processing	Signal transduction	map04064	NF-kappa B signaling pathway	1	0.38	WBGene00001091	drh-2
Metabolism	Metabolism of cofactors and vitamins	map00790	Folate biosynthesis	1	0.39	WBGene00020369	T08H10.1
Metabolism	Energy metabolism	map00920	Sulfur metabolism	1	0.41	WBGene00010380	mpst-2
Organismal Systems	Excretory system	map04960	Aldosterone-regulated sodium reabsorption	1	0.41	WBGene00007248	catp-4
Metabolism	Glycan biosynthesis and metabolism	map00514	Other types of O-glycan biosynthesis	1	0.42	WBGene00001633	gly-8
Organismal Systems	Immune system	map04623	Cytosolic DNA-sensing pathway	1	0.42	WBGene00001091	drh-2
Organismal Systems	Immune system	map04622	RIG-I-like receptor signaling pathway	1	0.43	WBGene00001091	drh-2
Organismal Systems	Endocrine system	map04929	GnRH secretion	1	0.45	WBGene00004976	spe-41
Organismal Systems	Digestive system	map04973	Carbohydrate digestion and absorption	1	0.45	WBGene00007248	catp-4
Organismal Systems	Immune system	map04624	Toll and Imd signaling pathway	1	0.47	WBGene00018608	F48E3.9
Organismal Systems	Excretory system	map04962	Vasopressin-regulated water reabsorption	1	0.48	WBGene00000485	che-3
Metabolism	Metabolism of other amino acids	map00410	beta-Alanine metabolism	1	0.5	WBGene00001156	ech-7
Genetic Information Processing	Replication and repair	map03460	Fanconi anemia pathway	1	0.51	WBGene00004342	rfs-1
Organismal Systems	Immune system	map04662	B cell receptor signaling pathway	1	0.52	WBGene00013705	Y106G6E.1
Cellular Processes	Cell growth and death	map04115	p53 signaling pathway	1	0.53	WBGene00011612	T08D2.7
Organismal Systems	Excretory system	map04961	Endocrine and other factor-regulated calcium reabsorption	1	0.53	WBGene00007248	catp-4
Environmental Information Processing	Signal transduction	map04330	Notch signaling pathway	1	0.54	WBGene00004958	spe-4
Metabolism	Lipid metabolism	map01040	Biosynthesis of unsaturated fatty acids	1	0.55	WBGene00003773,WBGene00003773	nlt-1
Organismal Systems	Environmental adaptation	map04710	Circadian rhythm	1	0.57	WBGene00018572	lin-42
Organismal Systems	Nervous system	map04730	Long-term depression	1	0.57	WBGene00001555	gcy-35
Organismal Systems	Immune system	map04657	IL-17 signaling pathway	1	0.58	WBGene00013705	Y106G6E.1
Metabolism	Glycan biosynthesis and metabolism	map00513	Various types of N-glycan biosynthesis	1	0.58	WBGene00007564	mrps-22
Metabolism	Carbohydrate metabolism	map00640	Propanoate metabolism	1	0.58	WBGene00001156	ech-7
Genetic Information Processing	Replication and repair	map03030	DNA replication	1	0.58	WBGene00022888	rnh-1.1
Organismal Systems	Immune system	map04664	Fc epsilon RI signaling pathway	1	0.58	WBGene00018608	F48E3.9
Organismal Systems	Endocrine system	map04917	Prolactin signaling pathway	1	0.61	WBGene00013705	Y106G6E.1
Metabolism	Lipid metabolism	map00561	Glycerolipid metabolism	1	0.62	WBGene00020369,WBGene00020369	T08H10.1
Metabolism	Lipid metabolism	map00600	Sphingolipid metabolism	1	0.62	WBGene00010769	asah-1
Organismal Systems	Immune system	map04620	Toll-like receptor signaling pathway	1	0.62	WBGene00018608	F48E3.9
Metabolism	Glycan biosynthesis and metabolism	map00510	N-Glycan biosynthesis	1	0.63	WBGene00007564	mrps-22
Environmental Information Processing	Signal transduction	map04668	TNF signaling pathway	1	0.63	WBGene00018608	F48E3.9
Organismal Systems	Circulatory system	map04260	Cardiac muscle contraction	1	0.65	WBGene00007248	catp-4
Genetic Information Processing	Folding, sorting and degradation	map03050	Proteasome	1	0.66	WBGene00014870	Y37H9A.4
Cellular Processes	Cell growth and death	map04214	Apoptosis - fly	1	0.68	WBGene00018608	F48E3.9
Cellular Processes	Transport and catabolism	map04137	Mitophagy - animal	1	0.7	WBGene00012516	sqst-4
Environmental Information Processing	Signal transduction	map04391	Hippo signaling pathway - fly	1	0.7	WBGene00010380	mpst-2
Organismal Systems	Aging	map04211	Longevity regulating pathway	1	0.71	WBGene00004932	sod-3
Environmental Information Processing	Signal transduction	map04341	Hedgehog signaling pathway - fly	1	0.71	WBGene00013705	Y106G6E.1
Cellular Processes	Cellular community - eukaryotes	map04540	Gap junction	1	0.75	WBGene00001555	gcy-35
Environmental Information Processing	Signaling molecules and interaction	map04080	Neuroactive ligand-receptor interaction	1	0.79	WBGene00044004,WBGene00044004	C24A8.6
Cellular Processes	Cellular community - eukaryotes	map04550	Signaling pathways regulating pluripotency of stem cells	1	0.8	WBGene00013705	Y106G6E.1
Organismal Systems	Immune system	map04062	Chemokine signaling pathway	1	0.8	WBGene00013705	Y106G6E.1
Organismal Systems	Endocrine system	map04925	Aldosterone synthesis and secretion	1	0.8	WBGene00007248	catp-4
Organismal Systems	Endocrine system	map04935	Growth hormone synthesis, secretion and action	1	0.8	WBGene00013705	Y106G6E.1
Organismal Systems	Endocrine system	map04912	GnRH signaling pathway	1	0.82	WBGene00018608	F48E3.9
Organismal Systems	Endocrine system	map04916	Melanogenesis	1	0.83	WBGene00013705	Y106G6E.1
Environmental Information Processing	Signal transduction	map04068	FoxO signaling pathway	1	0.85	WBGene00004932	sod-3
Environmental Information Processing	Signal transduction	map04020	Calcium signaling pathway	1	0.86	WBGene00044004	C24A8.6
Environmental Information Processing	Signal transduction	map04150	mTOR signaling pathway	1	0.86	WBGene00013705	Y106G6E.1
Genetic Information Processing	Folding, sorting and degradation	map04120	Ubiquitin mediated proteolysis	1	0.9	WBGene00007501	apc-17
Environmental Information Processing	Signal transduction	map04151	PI3K-Akt signaling pathway	1	0.93	WBGene00013705	Y106G6E.1
Environmental Information Processing	Signal transduction	map04010	MAPK signaling pathway	1	0.94	WBGene00018608	F48E3.9
Genetic Information Processing	Transcription	map03040	Spliceosome	1	0.95	WBGene00019762	M03F8.3
Cellular Processes	Transport and catabolism	map04144	Endocytosis	1	0.95	WBGene00022177	Y71H2AM.12
Environmental Information Processing	Signal transduction	map04015	Rap1 signaling pathway	1	0.95	WBGene00010380	mpst-2
